# Supplementary material for: 25,26,27,28-Tetra­propoxycalix[4]arene-5,17-dicarbonitrile
Source: Acta Crystallogr Sect E Struct Rep Online. 2010 Jan 23;66(Pt 2):o419–20. doi: 10.1107/S1600536810002242 (PMC2979721; doi:10.1107/S1600536810002242)
Supplement: Supplementary file 2 [file e-66-0o419-Isup2.hkl]

data_I
#  red_pk_26_11_2_1 in P2(1)/n             
_audit_creation_date        09-12-07
_audit_creation_method      CRYSTALS 

_cell_length_a                    19.398(4)
_cell_angle_alpha                 90
_cell_length_b                    10.6491(12)
_cell_angle_beta                  93.987(10)
_cell_length_c                    34.391(2)
_cell_angle_gamma                 90

# NOTE FO on scale of Fc,      0.51822
# Status flags: 
#    o - used in refinement 
#    < - excluded by I/sigmaI cutoff 
#    x - excluded for another reason  

loop_
_refln_index_h
_refln_index_k
_refln_index_l
_refln_F_squared_meas
_refln_F_squared_calc
_refln_F_squared_sigma
_refln_observed_status
   2   0   0      299.40        0.00       29.77 x
   4   0   0   151949.98   162384.08      678.74 o
   6   0   0    57233.20    59677.17      396.72 o
   8   0   0     4630.63     5416.69      148.11 o
  10   0   0      -22.39       13.58      160.50 <
  12   0   0      447.91      415.44      222.42 o
  14   0   0     3600.51     3272.43       77.12 o
  16   0   0       13.22       14.04       10.85 o
  18   0   0       53.69      108.60       64.33 <
  20   0   0       89.44      194.36       55.77 <
  22   0   0      -10.49       33.50       88.55 <
  24   0   0       -6.27       61.22       53.40 <
   1   1   0    39679.54        0.00      169.29 x
   2   1   0     2473.91        0.00       44.85 x
   3   1   0    11710.26        0.00      140.20 x
   4   1   0    45977.59    48270.55      297.80 o
   5   1   0     1182.24      774.41       63.08 o
   6   1   0     9443.17     8765.73      112.80 o
   7   1   0      836.16      554.13       72.53 o
   8   1   0     1897.55     1975.34       88.04 o
   9   1   0     1126.95      574.95      110.99 o
  10   1   0      771.53      544.63      105.08 o
  11   1   0     1888.57      790.01      137.37 o
  12   1   0       70.10       59.90       47.90 o
  13   1   0      203.83       32.71      267.97 <
  14   1   0       46.37       39.88       47.92 <
  15   1   0     1745.89     1646.08       50.24 o
  16   1   0       20.24        9.28       45.46 <
  17   1   0      230.07      340.60       44.49 o
  18   1   0       23.93       63.90       38.94 <
  19   1   0       10.12       20.85       41.02 <
  20   1   0       40.44       17.10       45.54 <
  21   1   0       -6.01        0.03       37.37 <
  22   1   0       15.43       56.27       58.42 <
  23   1   0       32.32       15.37       42.89 <
  24   1   0       -1.24        9.88       25.50 <
   0   2   0       19.49        0.00       35.88 <
   1   2   0     2180.56        0.00       30.97 x
   2   2   0      -22.53        5.94       37.10 <
   3   2   0     2821.99     2806.11       49.00 o
   4   2   0      529.23      560.11       42.92 o
   5   2   0       49.02       52.17       67.34 <
   6   2   0      -26.80        2.85       83.38 <
   7   2   0    11112.45    10083.29      147.50 o
   8   2   0     2310.99     2528.44       96.16 o
   9   2   0      636.65      605.98      119.51 o
  10   2   0     1581.08     1604.65      150.01 o
  11   2   0     3255.94     3184.34      173.28 o
  12   2   0     6262.09     5327.00      211.60 o
  13   2   0      699.86      456.77      252.25 o
  14   2   0       13.27        0.11       50.90 <
  15   2   0       14.08       19.44       50.90 <
  16   2   0     3468.79     2835.88       73.25 o
  17   2   0      135.59      123.70       52.14 o
  18   2   0      925.65     1267.83       50.45 o
  19   2   0       19.63       13.16       46.43 <
  20   2   0      125.65      162.74       46.47 o
  21   2   0       65.77       68.15       42.53 <
  22   2   0       13.23      204.89       56.59 <
  23   2   0        7.74        0.85       79.11 <
  24   2   0       18.99       21.30       42.19 <
   1   3   0       -3.38       21.45       62.12 <
   2   3   0      646.89      673.61       53.51 o
   3   3   0      734.28      789.23       58.70 o
   4   3   0     4726.30     4900.88       80.52 o
   5   3   0      562.83      613.77       92.21 o
   6   3   0     3352.45     3609.77       96.02 o
   7   3   0     2730.25     3322.56      130.51 o
   8   3   0     5593.94     5404.29      132.56 o
   9   3   0      463.40      387.10      113.12 o
  10   3   0      877.42      799.72      208.46 o
  11   3   0     1425.61     1105.43      257.49 o
  12   3   0      352.61      470.57      250.28 <
  13   3   0      206.80      181.72       42.92 o
  14   3   0       39.45       53.09       49.99 <
  15   3   0      532.75      433.00       53.83 o
  16   3   0      123.32      165.51       43.85 o
  17   3   0       46.93       90.73       55.31 <
  18   3   0       97.35       37.33       51.64 <
  19   3   0      142.19      151.37       44.86 o
  20   3   0      147.82      176.82       49.52 o
  21   3   0       14.83       27.89       69.88 <
  22   3   0      103.48      447.50       64.00 <
  23   3   0        1.82       66.80       48.02 <
   0   4   0     6572.67     7665.30      165.53 o
   1   4   0       45.25       73.73       85.26 <
   2   4   0     3959.16     3866.04      193.69 o
   3   4   0      169.73       12.32      111.67 <
   4   4   0      785.04      818.84       81.02 o
   5   4   0     1521.88     1267.62      127.77 o
   6   4   0     7265.22     6578.90      175.80 o
   7   4   0     1198.69     1044.70      138.15 o
   8   4   0      831.82      797.59      213.43 o
   9   4   0      156.62       22.27      211.81 <
  10   4   0     6370.55     6348.41      346.61 o
  11   4   0      637.70       38.19      443.37 <
  12   4   0      149.92      132.91       64.09 o
  13   4   0     1081.83     1071.28       53.86 o
  14   4   0       -4.78       96.98       54.94 <
  15   4   0      303.90      122.10       71.37 o
  16   4   0       -7.29        8.27       49.04 <
  17   4   0      788.03      681.29       47.72 o
  18   4   0       73.73      106.36       48.86 <
  19   4   0       38.03       63.09       45.32 <
  20   4   0        5.25       14.13       42.22 <
  22   4   0        4.78       71.59       64.10 <
  23   4   0      -29.33        0.13       51.41 <
   1   5   0     9410.96     9583.13      215.17 o
   2   5   0     1336.65     1292.46      144.75 o
   3   5   0      980.03     1198.91      168.07 o
   4   5   0     1616.30     1057.86      136.25 o
   5   5   0     6128.85       66.99      168.77 o
   6   5   0     1924.32     1711.14      177.31 o
   7   5   0     4330.05     1163.20      214.83 o
   8   5   0        1.45        0.76       36.57 <
   9   5   0      365.06        2.01      617.45 <
  10   5   0     1406.50     1304.93      777.00 <
  11   5   0       83.56       19.72      114.17 <
  12   5   0      468.88      569.96       51.39 o
  13   5   0      790.65      611.79       57.41 o
  14   5   0     3903.92     3118.57      103.61 o
  15   5   0     1648.96     1461.97       55.55 o
  16   5   0      -67.79       16.79       52.82 <
  17   5   0      143.42       98.66       55.98 o
  18   5   0     1594.29     1436.28       60.42 o
  19   5   0      206.35      162.78       41.69 o
  20   5   0       -1.49        7.10       25.32 <
  22   5   0      -17.58       38.77       57.83 <
   2   6   0        5.06       10.61       66.85 <
   3   6   0      118.99      187.08       62.18 <
   4   6   0      431.98      504.00      207.87 o
   5   6   0      -62.86       70.10      242.91 <
   6   6   0      201.91      174.98      267.15 <
   7   6   0      953.93     1354.82      308.91 o
   8   6   0      221.54        2.45      257.62 <
   9   6   0      539.47      520.88       77.75 o
  10   6   0      -12.31       30.62       58.80 <
  11   6   0      -30.17        3.34       70.37 <
  12   6   0     1045.10      910.98       73.71 o
  13   6   0     1431.49     1266.95       67.84 o
  14   6   0     2424.16     2028.30       85.73 o
  15   6   0      932.28      807.23       72.79 o
  16   6   0       85.79      120.08       52.32 <
  17   6   0      224.92      145.98       54.25 o
  18   6   0      257.08      147.29       63.48 o
  19   6   0       24.29       22.01       55.52 <
  20   6   0      265.81       21.01       50.36 o
  21   6   0       11.77       86.42       59.52 <
   1   7   0      843.07      725.62       72.83 o
   2   7   0       77.98      144.27       77.52 <
   3   7   0       -1.01        3.68       70.30 <
   4   7   0      259.88      250.72       66.00 o
   5   7   0      802.93      774.86       67.25 o
   6   7   0       23.18       28.08       64.72 <
   7   7   0        6.71       34.10       67.62 <
   8   7   0       23.13       21.68       43.26 <
   9   7   0      143.18       81.02       60.27 o
  10   7   0       77.70        4.51       60.48 <
  11   7   0     3653.57     3387.25       70.79 o
  12   7   0      415.57      585.54       52.61 o
  13   7   0      125.99      191.63       67.94 <
  14   7   0      527.50      380.72       79.03 o
  15   7   0      139.97      216.49       74.43 <
  16   7   0      341.81      240.60       68.60 o
  17   7   0      235.45      146.03       60.59 o
  18   7   0       82.34      100.79       45.24 <
  19   7   0      372.43      115.32       52.20 o
  20   7   0      240.87      167.74       39.41 o
   0   8   0      185.68      228.46      102.53 <
   1   8   0     2319.68     1730.54       76.87 o
   2   8   0      173.26      166.04       55.93 o
   3   8   0     1613.80     2082.16       73.70 o
   4   8   0      182.93      428.93       48.08 o
   5   8   0      912.77     1018.33       60.43 o
   6   8   0     1994.51     1996.17       80.08 o
   7   8   0      412.24      378.90       69.02 o
   8   8   0       83.65        5.08       39.15 o
   9   8   0      257.08       57.52       58.00 o
  10   8   0     1891.27     1700.09       69.41 o
  11   8   0      389.42      302.03       66.68 o
  12   8   0      272.43      241.85       64.32 o
  13   8   0      664.14      692.57       65.97 o
  14   8   0      -10.12       35.98       87.33 <
  15   8   0       79.45      133.01       65.41 <
  16   8   0      354.77      372.67       59.74 o
  17   8   0       13.61       28.72       44.40 <
  18   8   0      104.43        0.38       51.16 o
  19   8   0      308.80       13.35       52.45 o
   1   9   0     2397.19     2620.06       84.74 o
   2   9   0      165.57      154.37       69.48 o
   3   9   0      670.57      426.55       74.88 o
   4   9   0      608.99      586.20       71.87 o
   5   9   0     1982.49     1344.93       72.45 o
   6   9   0      547.44      594.31       66.69 o
   7   9   0      107.20       57.24       57.63 <
   8   9   0     3740.51     3317.81       91.28 o
   9   9   0      854.24      966.18       72.70 o
  10   9   0     2809.34     2388.14       90.09 o
  11   9   0      102.22       99.84       54.28 <
  12   9   0       12.30        7.27       25.16 <
  13   9   0      156.23      129.35       49.88 o
  14   9   0       20.65       35.94       61.47 <
  15   9   0      671.91      581.85       56.15 o
  16   9   0      295.13      115.21       50.03 o
  17   9   0      152.76        9.25       61.74 o
  18   9   0      360.52       54.86       45.85 o
   0  10   0      607.21     1347.70       87.86 o
   1  10   0      170.67      370.42       67.16 o
   2  10   0      663.34     1618.20       71.01 o
   3  10   0       39.06      284.02       67.56 <
   4  10   0     1129.14     3000.76       80.10 o
   5  10   0        8.97        8.53       59.29 <
   6  10   0       -0.81        0.16       37.18 <
   7  10   0      262.76      345.72       66.87 o
   8  10   0      705.89      770.75       62.51 o
   9  10   0      613.33      655.25       61.35 o
  10  10   0      667.35      678.82       49.00 o
  11  10   0       66.70      129.58       52.90 <
  12  10   0        6.53       18.70       37.86 <
  13  10   0      176.27      136.24       42.79 o
  14  10   0      253.93       76.19       54.01 o
  15  10   0      679.99        0.03       64.86 o
  16  10   0      404.82       25.66       51.92 o
   1  11   0       66.19      334.45       58.27 <
   2  11   0      -19.95       34.55       59.96 <
   3  11   0       11.49       73.02       57.19 <
   4  11   0       10.65      181.38       59.72 <
   5  11   0      -63.19       45.18       81.98 <
   6  11   0       34.17       15.32       78.70 <
   7  11   0      -27.29        0.04       56.36 <
   8  11   0       45.45       21.84       47.23 <
   9  11   0        1.53        3.54       58.25 <
  10  11   0        9.13        3.63       53.92 <
  11  11   0      264.10       33.36       43.79 o
  12  11   0      206.49       62.15       42.89 o
  13  11   0      613.08       62.13       54.66 o
   0  12   0      -10.98        5.31       63.87 <
   1  12   0       33.09       23.93       48.53 <
   2  12   0       22.58        4.14       46.69 <
   3  12   0      -23.83       24.53       47.81 <
   4  12   0       17.02       21.84       63.49 <
   5  12   0      -29.49       29.49       64.22 <
   6  12   0        4.11        0.02       62.18 <
   7  12   0       22.63       13.49       56.26 <
   8  12   0       -5.00       59.63       57.78 <
   9  12   0       53.62        2.52       43.11 <
  10  12   0       -0.37        0.62       34.38 <
   1  13   0       11.80      129.27       50.71 <
   2  13   0        5.96        1.16       46.80 <
   3  13   0       37.84       72.76       48.90 <
   4  13   0       22.36      170.61       45.14 <
   5  13   0       28.66       10.55       42.89 <
   6  13   0       38.29       46.59       37.64 <
 -23   0   1       11.45      151.98       38.26 <
 -21   0   1       -5.01       20.86       61.14 <
 -19   0   1       34.17       50.54       62.89 <
 -17   0   1       13.88        2.33       56.38 <
 -15   0   1      347.27      351.55       67.79 o
 -13   0   1     1454.32     1353.16      322.13 o
 -11   0   1     2852.90     2787.36      198.74 o
  -9   0   1     4858.83     4714.00      179.17 o
  -7   0   1      619.25      621.46      139.02 o
  -5   0   1      316.68      678.20       98.49 o
  -3   0   1      396.82        0.00       40.47 x
   3   0   1      177.93        0.00       51.70 x
   5   0   1     9750.80    12044.85      167.84 o
   7   0   1     7508.39     8239.81      182.31 o
   9   0   1     5203.56     5441.70      187.66 o
  11   0   1      830.18      834.09      181.27 o
  13   0   1     1640.56     1355.49      309.81 o
  15   0   1       53.47       11.59       62.07 <
  17   0   1      764.63      734.27       71.94 o
  19   0   1      664.94      701.21       64.41 o
  21   0   1       52.34      152.07       60.43 <
  23   0   1       17.58      113.74       45.62 <
 -24   1   1       12.43       19.53       25.43 <
 -23   1   1      -13.08        7.46       49.00 <
 -22   1   1      -29.55        0.02       35.83 <
 -21   1   1       32.44       60.03       44.45 <
 -20   1   1      120.87      190.34       40.45 o
 -19   1   1       13.39       26.64       40.31 <
 -18   1   1       15.88       12.69       42.75 <
 -17   1   1       46.30       18.86       47.11 <
 -16   1   1      379.23      262.90       46.02 o
 -15   1   1     1195.82     1248.48       48.74 o
 -14   1   1      810.88     1029.09      133.99 o
 -13   1   1     1349.56     1418.24      194.18 o
 -12   1   1      605.84      421.38      192.35 o
 -11   1   1     4388.90     4004.31      128.40 o
 -10   1   1     1079.11     1113.75      110.31 o
  -9   1   1      392.90      404.37      122.65 o
  -8   1   1     1238.02     1202.19       90.80 o
  -7   1   1    29888.25    28688.93      243.69 o
  -6   1   1    26623.02    27649.76      209.70 o
  -5   1   1    11044.81    11315.61      145.96 o
  -4   1   1    38814.59    37611.11      247.07 o
  -3   1   1    11458.16        0.00      133.13 x
  -2   1   1     1376.73        0.00       36.15 x
  -1   1   1    29230.73        0.00      108.09 x
   0   1   1      129.27        0.00       15.32 x
   1   1   1    62742.78        0.00      124.61 x
   2   1   1      313.74        0.00       24.97 x
   3   1   1     1229.38        0.00       51.24 x
   4   1   1        6.74        6.76        2.80 o
   5   1   1    23174.36    23210.53      159.36 o
   6   1   1    26890.89    25606.99      181.86 o
   7   1   1     7066.07     6554.31      128.94 o
   8   1   1     1965.86     2102.74       87.77 o
   9   1   1     2364.32     2477.94      113.39 o
  10   1   1      104.12       82.14      109.56 <
  11   1   1     4439.17     4228.88      137.42 o
  12   1   1      783.51      715.63      184.51 o
  13   1   1      680.26       27.14      245.18 o
  14   1   1      123.33      180.00       44.08 o
  15   1   1      223.83      135.39       48.22 o
  16   1   1      626.22      405.06       52.13 o
  17   1   1      502.34      540.26       50.41 o
  18   1   1      214.93      303.03       42.54 o
  19   1   1      251.79      302.56       42.92 o
  20   1   1       45.71      156.47       38.33 <
  21   1   1       48.00       30.64       37.63 <
  22   1   1       18.28       53.09       61.10 <
  23   1   1      -16.68       16.95       39.19 <
  24   1   1       21.47       54.72       48.11 <
 -24   2   1       13.66      110.76       49.14 <
 -23   2   1       17.79       11.25       61.34 <
 -22   2   1      159.23     1081.25       46.30 o
 -21   2   1      142.80      255.02       60.19 o
 -20   2   1      550.21      676.43       60.05 o
 -19   2   1       62.13       65.87       49.67 <
 -18   2   1      180.84      197.22       39.44 o
 -17   2   1      407.83      340.70       47.93 o
 -16   2   1       81.65       88.38       40.46 o
 -15   2   1      170.67      210.12       49.15 o
 -14   2   1      534.19      363.61       44.56 o
 -13   2   1      406.37      251.09      284.15 <
 -12   2   1     1375.93      206.20      167.24 o
 -11   2   1     4117.22     2877.13      172.24 o
 -10   2   1     1753.26     1828.94      119.34 o
  -9   2   1       95.02      159.22      112.65 <
  -8   2   1       13.19       44.83      112.08 <
  -7   2   1     1120.69     1123.39      100.97 o
  -6   2   1       97.05      162.08       80.76 <
  -5   2   1      281.04      311.16      122.32 o
  -4   2   1     2246.56     2415.73       87.93 o
  -3   2   1     9895.64     9576.77      145.37 o
  -2   2   1      179.45      215.70       46.65 o
  -1   2   1       12.90        0.00       34.62 <
   0   2   1      189.87        0.00       25.14 x
   1   2   1       33.87        0.00       39.39 <
   2   2   1     3795.25     4087.03       48.53 o
   3   2   1      -18.19        8.98       42.57 <
   4   2   1    10555.85    10928.51       97.97 o
   5   2   1    11146.34    12973.46      189.30 o
   6   2   1     1434.23     1612.96       82.82 o
   7   2   1     5277.84     5515.39      110.68 o
   8   2   1      103.68      211.03      108.17 <
   9   2   1     3379.51     3080.76      108.45 o
  10   2   1     1651.49     1632.48      142.36 o
  11   2   1      189.16      234.60      164.64 <
  12   2   1     3483.88     3452.22      207.99 o
  13   2   1      277.06       48.86      248.08 <
  14   2   1       15.68        6.55       50.10 <
  15   2   1       82.90       34.71       47.66 <
  16   2   1     1077.62      962.06       59.54 o
  17   2   1       92.61      100.36       52.56 <
  18   2   1       25.32        0.81       45.74 <
  19   2   1       39.64        2.05       46.40 <
  20   2   1       13.00       19.12       38.79 <
  21   2   1      162.91      383.87       39.82 o
  22   2   1       13.54       73.35       54.00 <
  23   2   1      -16.34       56.17       77.00 <
  24   2   1      -20.87       54.18       44.03 <
 -23   3   1       82.15      528.98       65.47 <
 -22   3   1      -20.56       34.42       81.58 <
 -21   3   1       25.95       63.89       53.54 <
 -20   3   1       46.51       66.68       47.43 <
 -19   3   1      628.57      822.31       45.73 o
 -18   3   1       46.02        6.44       49.85 <
 -17   3   1      183.22       49.44       47.00 o
 -16   3   1       74.35      103.17       38.16 o
 -15   3   1     4955.39     4386.10       94.12 o
 -14   3   1     1803.52     1516.49       49.74 o
 -13   3   1       93.81       28.33       41.56 o
 -12   3   1      156.69       61.61      148.55 <
 -11   3   1     1125.91     1008.91      200.32 o
 -10   3   1     1106.86      423.94      202.75 o
  -9   3   1      349.97      189.41      154.53 o
  -8   3   1      124.60       61.60      118.47 <
  -7   3   1      563.32      561.99      107.99 o
  -6   3   1      630.13      636.08      130.61 o
  -5   3   1      158.44       56.36       91.97 <
  -4   3   1      801.69      808.36       53.70 o
  -3   3   1      293.16      444.51       58.92 o
  -2   3   1      279.65      412.36       53.38 o
  -1   3   1      517.55      640.24       55.41 o
   0   3   1       94.46      123.36       51.88 <
   1   3   1     1404.56     1553.41       84.29 o
   2   3   1       58.27       22.94       71.52 <
   3   3   1       74.72       63.58       60.02 <
   4   3   1     2432.00     2813.71       76.67 o
   5   3   1      375.03      287.36       96.74 o
   6   3   1     5879.10     6398.13      166.09 o
   7   3   1     6867.10     6023.75      190.67 o
   8   3   1      432.28      387.34      129.94 o
   9   3   1     1542.17     1316.25      116.00 o
  10   3   1      926.60      693.64      163.74 o
  11   3   1     1921.59     1694.18      258.06 o
  12   3   1        9.04       19.30      126.12 <
  13   3   1      828.39      875.46       47.13 o
  14   3   1      402.83      423.21       42.85 o
  15   3   1     1278.56     1122.86       62.63 o
  16   3   1      664.11      712.11       53.15 o
  17   3   1       61.48      157.92       53.39 <
  18   3   1      958.41      889.67       55.83 o
  19   3   1      513.55      790.93       45.57 o
  20   3   1       -0.36        2.39       12.68 <
  21   3   1      611.79      562.87       60.24 o
  22   3   1       22.78      118.36       77.61 <
  23   3   1        8.57       86.81       62.97 <
 -23   4   1        6.55       49.22       45.42 <
 -22   4   1       31.15      110.97       82.83 <
 -21   4   1      362.30      412.55       61.94 o
 -20   4   1       14.06       18.35       23.67 <
 -19   4   1      429.46      290.33       56.06 o
 -18   4   1       38.41       26.28       49.40 <
 -17   4   1      670.30      664.32       58.23 o
 -16   4   1        7.28       15.79       31.72 <
 -15   4   1      197.95      316.32       54.54 o
 -14   4   1       35.70       10.80       62.30 <
 -13   4   1       56.93       15.66       67.80 <
 -12   4   1      198.14      190.23       44.64 o
 -11   4   1     1000.25     1385.48      436.62 o
 -10   4   1     5689.92      489.18      446.41 o
  -9   4   1      -18.28      111.06      266.93 <
  -8   4   1     2435.14     2511.24      215.83 o
  -7   4   1      995.99      819.52      142.28 o
  -6   4   1     1996.82     1725.99      173.68 o
  -5   4   1     2000.06     1891.39      119.59 o
  -4   4   1     7613.98     6973.45      166.40 o
  -3   4   1     3690.62     3759.71       96.96 o
  -2   4   1     1170.86     1459.46      117.39 o
  -1   4   1      490.56      639.34       91.82 o
   0   4   1      109.11      172.25       86.93 <
   1   4   1     3360.25     3664.41      109.95 o
   2   4   1      136.92      184.22      159.72 <
   3   4   1       47.86       63.57      140.75 <
   4   4   1      777.26      925.17      100.27 o
   5   4   1        4.38       12.49      125.40 <
   6   4   1      436.80      508.81      188.45 o
   7   4   1      349.20      139.93      140.22 o
   8   4   1      307.06      319.01      106.06 o
   9   4   1      811.47      479.62      173.60 o
  10   4   1     1121.39      903.03      205.12 o
  11   4   1      314.47        0.15      330.28 <
  12   4   1     1340.23     1411.37       66.02 o
  13   4   1      601.58      818.59       80.84 o
  14   4   1       49.31       32.95       53.35 <
  15   4   1     4978.76     4196.71       95.80 o
  16   4   1      154.61      185.22       44.98 o
  17   4   1      243.15      192.33       45.74 o
  18   4   1     1618.38     1206.98       52.12 o
  19   4   1      435.93      414.28       47.17 o
  20   4   1      132.99      110.79       60.36 o
  22   4   1      -25.16       97.26       78.14 <
  23   4   1        9.93       59.43       42.52 <
 -22   5   1      -19.18      125.54       44.25 <
 -20   5   1       48.76      122.74       50.95 <
 -19   5   1       31.50       58.56       54.33 <
 -18   5   1       86.24       42.35       57.46 <
 -17   5   1       14.75       29.79       53.25 <
 -16   5   1       26.40       61.06       54.32 <
 -15   5   1      545.75      420.50       71.67 o
 -14   5   1      696.03      559.14       68.36 o
 -13   5   1      433.34      245.09       87.81 o
 -12   5   1      364.32      232.68       84.87 o
 -11   5   1      337.10      313.63      114.56 o
 -10   5   1      821.84      739.81      759.15 <
  -9   5   1      -83.56       73.05      586.94 <
  -8   5   1      615.46      692.92      479.54 <
  -7   5   1      607.19      470.53      430.33 <
  -6   5   1      218.13      369.70      350.84 <
  -5   5   1    14139.58    11460.55      414.09 o
  -4   5   1     1787.11     1610.06      142.40 o
  -3   5   1      -94.71       12.54      159.77 <
  -2   5   1      935.45     1295.68      174.35 o
  -1   5   1      -14.55       14.40      124.56 <
   0   5   1    13133.92    13693.69      172.23 o
   1   5   1     1523.50     1966.64      189.33 o
   2   5   1     5219.28     4697.99      157.99 o
   3   5   1     3982.67     3399.40      159.59 o
   4   5   1      906.10      855.27      144.76 o
   5   5   1     3126.55     3040.35      156.47 o
   6   5   1     1202.64       28.16      185.10 o
   7   5   1     7558.77     6901.27      218.96 o
   8   5   1     1635.61      528.50      189.46 o
   9   5   1     1734.21     1645.33      624.11 o
  10   5   1      103.27       46.51      724.84 <
  11   5   1      491.48      157.15       71.00 o
  12   5   1       35.70       29.33       23.41 o
  13   5   1      604.64      602.69       66.01 o
  14   5   1     1289.33     1264.96       72.20 o
  15   5   1       32.97        0.01       71.89 <
  16   5   1      168.98      219.88       52.54 o
  17   5   1      400.75      383.39       48.97 o
  18   5   1      310.81      285.18       57.56 o
  19   5   1       54.15       72.52       61.62 <
  20   5   1      268.92      176.14       51.50 o
  21   5   1       29.38       79.97       60.96 <
  22   5   1       43.79       45.66       51.51 <
 -21   6   1       -4.04        0.22       50.12 <
 -20   6   1      198.73       44.22       49.24 o
 -19   6   1      177.65       28.82       44.48 o
 -18   6   1      212.35       42.88       60.56 o
 -17   6   1       23.78       54.38       55.09 <
 -16   6   1      122.05       99.74       44.66 o
 -15   6   1      246.23      194.00       64.89 o
 -14   6   1      248.02      195.39       67.74 o
 -13   6   1      325.41      149.79       71.61 o
 -12   6   1       57.32       47.58       56.42 <
 -11   6   1      249.49      185.99       70.23 o
 -10   6   1      346.49      500.42       66.37 o
  -9   6   1     1087.63      837.55       56.06 o
  -8   6   1      101.06       38.14      234.33 <
  -7   6   1      256.08      304.76      325.24 <
  -6   6   1        9.19       84.37      285.48 <
  -5   6   1      -87.30       16.67      255.17 <
  -4   6   1      474.30      448.22      211.50 o
  -3   6   1      965.16      950.46       61.82 o
  -2   6   1      506.06      484.63       62.95 o
  -1   6   1      204.12      204.57       67.38 o
   0   6   1     1064.91     1165.57      264.83 o
   1   6   1      172.71      272.23      287.53 <
   2   6   1       48.80        0.33      156.10 <
   3   6   1      221.35       62.72      113.49 o
   4   6   1      147.31      129.49      109.32 <
   5   6   1      210.84        4.05      157.57 <
   6   6   1     -109.90       21.80      278.26 <
   7   6   1      282.78       91.22      639.29 <
   8   6   1      657.88      578.03      638.81 <
   9   6   1       44.00       55.03      116.39 <
  10   6   1      -82.24       10.93       64.10 <
  11   6   1     1546.24     1532.84       84.36 o
  12   6   1       67.74       21.20       57.66 <
  13   6   1      187.03      227.26       67.75 o
  14   6   1     2543.47     2226.16       86.25 o
  15   6   1     1449.19     1296.51       75.36 o
  16   6   1      192.66      186.19       51.79 o
  17   6   1      369.63       72.72       71.93 o
  18   6   1      246.06      207.56       59.50 o
  19   6   1      304.08      192.12       53.50 o
  20   6   1      447.12      250.61       51.06 o
  21   6   1      -35.27        0.83       53.43 <
 -20   7   1      520.33      189.30       58.40 o
 -19   7   1       55.53       88.26       47.50 <
 -18   7   1       46.44       48.79       55.44 <
 -17   7   1      430.32      380.49       65.57 o
 -16   7   1      579.41      347.79       71.10 o
 -15   7   1       51.44       48.86       74.04 <
 -14   7   1      247.37      269.12       63.57 o
 -13   7   1      -48.94        7.41       53.37 <
 -12   7   1        8.03       31.02       51.95 <
 -11   7   1      393.31      339.81       57.55 o
 -10   7   1     1608.81     1492.66       85.22 o
  -9   7   1       58.98       31.49       68.06 <
  -8   7   1       82.02      119.48       71.99 <
  -7   7   1     2006.09     1918.33       64.99 o
  -6   7   1      896.87      937.39       58.35 o
  -5   7   1      529.88      556.34       70.14 o
  -4   7   1       57.18       92.71       61.84 <
  -3   7   1     1218.86     1161.52       70.20 o
  -2   7   1      377.04      362.52       71.04 o
  -1   7   1     2037.32     1850.71       76.72 o
   0   7   1      735.52      883.59       75.33 o
   1   7   1      248.51      202.82       82.18 o
   2   7   1       96.03      258.88       73.94 <
   3   7   1      181.96        1.11       76.19 o
   4   7   1      414.06      400.92       72.76 o
   5   7   1       10.83       59.91       63.50 <
   6   7   1       31.73       25.78       63.29 <
   7   7   1      -22.24       59.44       57.67 <
   8   7   1      581.22      591.45       57.97 o
   9   7   1     1433.45     1337.93       62.78 o
  10   7   1      507.69      416.81       72.16 o
  11   7   1        5.63        0.00       69.17 <
  12   7   1      182.61      163.03       49.86 o
  13   7   1      881.41      941.19       88.00 o
  14   7   1      791.23      649.10       82.80 o
  15   7   1      194.18       88.64       75.25 o
  16   7   1        0.09        0.01        2.17 o
  17   7   1       47.72        0.16       62.57 <
  18   7   1       38.61       31.27       45.66 <
  19   7   1      343.03       52.43       49.14 o
  20   7   1      392.72       56.32       55.46 o
 -19   8   1      282.78        8.19       50.72 o
 -18   8   1       67.89      119.94       41.59 <
 -17   8   1      -16.46        0.55       54.25 <
 -16   8   1      152.44       95.46       55.28 o
 -15   8   1      -29.83       90.63       65.27 <
 -14   8   1       25.53        0.25       63.52 <
 -13   8   1      824.81      837.64       65.19 o
 -12   8   1       30.81       53.62       50.46 <
 -11   8   1       17.88       85.86       61.05 <
 -10   8   1      365.66      407.06       66.99 o
  -9   8   1       11.24       23.99       68.56 <
  -8   8   1     -143.69        7.41       54.04 <
  -7   8   1     1056.08     1030.24       60.63 o
  -6   8   1        3.25        3.84       67.51 <
  -5   8   1      612.31      459.33       59.76 o
  -4   8   1        0.25        0.19        2.93 <
  -3   8   1      675.41      665.57       48.48 o
  -2   8   1      117.42      125.10       51.77 o
  -1   8   1       11.42        0.20       56.84 <
   0   8   1      -17.57        3.00       72.56 <
   1   8   1      167.31      178.29       78.16 o
   2   8   1      701.78      774.36       60.68 o
   3   8   1     1010.11     1067.56       51.72 o
   4   8   1       17.34       93.21       42.42 <
   5   8   1      379.86      441.81       62.82 o
   6   8   1       43.18       27.04       62.11 <
   7   8   1     1504.55     1616.16       80.00 o
   8   8   1     1195.28     1224.87       70.95 o
   9   8   1      373.63      443.18       59.70 o
  10   8   1      733.71      543.10       69.34 o
  11   8   1        1.45      104.76       60.63 <
  12   8   1       -4.57        1.10       18.02 <
  13   8   1       18.59        7.39       62.20 <
  14   8   1      -90.72        7.07       71.87 <
  15   8   1       77.25        0.06       64.68 <
  16   8   1      106.60       97.69       58.54 <
  17   8   1       22.78        6.86       43.98 <
  18   8   1      126.11       29.14       50.16 o
  19   8   1      285.23        1.30       47.44 o
 -18   9   1      316.31       13.28       48.29 o
 -17   9   1       79.17        0.97       63.26 <
 -16   9   1      252.40       50.15       51.37 o
 -15   9   1      260.91        7.37       59.43 o
 -14   9   1        3.14       52.34       56.83 <
 -13   9   1      354.25      321.99       50.52 o
 -12   9   1       79.01       69.43       37.86 o
 -11   9   1        6.26        1.52       55.02 <
 -10   9   1      991.42      703.70       66.90 o
  -9   9   1      449.01      345.94       65.23 o
  -8   9   1      283.81      143.03       59.54 o
  -7   9   1      500.71      455.70       66.33 o
  -6   9   1      384.32      240.75       56.69 o
  -5   9   1       14.55        0.03       45.58 <
  -4   9   1       63.83       97.11       44.30 <
  -3   9   1     7792.12     7019.48      108.87 o
  -2   9   1      556.94      663.64       51.36 o
  -1   9   1       63.36       55.22       72.76 <
   0   9   1      389.20      413.13       70.95 o
   1   9   1      429.89      572.64       71.99 o
   2   9   1      904.02     1087.01       79.15 o
   3   9   1     2010.27     1956.99       76.67 o
   4   9   1       -6.46        4.48       52.80 <
   5   9   1     2197.53     1862.13       65.10 o
   6   9   1     2957.36     2542.96       83.98 o
   7   9   1      196.93      148.52       63.56 o
   8   9   1      471.80      355.97       52.68 o
   9   9   1      100.24       65.71       62.26 <
  10   9   1      255.58      285.48       60.48 o
  11   9   1       89.25      108.02       55.42 <
  12   9   1       78.50       93.15       43.62 o
  13   9   1       12.34       19.91       49.34 <
  14   9   1       66.96       54.75       61.99 <
  15   9   1      243.15       76.14       58.50 o
  16   9   1      591.99      369.79       52.96 o
  17   9   1      164.64       38.55       62.77 o
  18   9   1      365.06       55.75       46.54 o
 -16  10   1      387.18      198.14       47.52 o
 -15  10   1      659.87      135.63       67.89 o
 -14  10   1      318.34      187.17       52.15 o
 -13  10   1       15.43       13.93       48.04 <
 -12  10   1      253.15      231.31       43.70 o
 -11  10   1      830.78      790.29       48.10 o
 -10  10   1      249.33      226.16       56.62 o
  -9  10   1       68.06       32.79       59.77 <
  -8  10   1      559.09      533.99       60.04 o
  -7  10   1      720.02      690.13       53.40 o
  -6  10   1     1229.02     1096.96       70.13 o
  -5  10   1       62.62      105.03       56.92 <
  -4  10   1     1018.29     1000.97       60.52 o
  -3  10   1      -13.42        2.15       66.38 <
  -2  10   1      137.53      341.72       68.55 o
  -1  10   1      350.75      767.84       67.55 o
   0  10   1      184.88      544.63       66.09 o
   1  10   1       38.74       56.87       65.92 <
   2  10   1      239.44      421.60       71.05 o
   3  10   1      115.18      336.65       68.85 <
   4  10   1       -4.85       24.93       62.71 <
   5  10   1       78.62      148.59       59.64 <
   6  10   1       49.45        6.34       55.39 <
   7  10   1       81.96      137.34       63.05 <
   8  10   1      547.80      565.52       65.98 o
   9  10   1      924.39      967.61       62.71 o
  10  10   1       84.90      185.15       57.11 <
  11  10   1       19.40       31.82       46.11 <
  12  10   1       23.22        7.16       38.16 <
  13  10   1      186.18      153.94       43.42 o
  14  10   1      257.74      232.06       52.41 o
  15  10   1      668.69       86.80       65.66 o
  16  10   1      436.85      137.06       49.39 o
 -13  11   1      651.12       67.54       52.36 o
 -12  11   1       11.65        0.17       11.99 o
 -11  11   1      328.97      323.30       42.86 o
 -10  11   1      107.53      212.13       53.95 o
  -9  11   1       89.54       52.86       45.70 o
  -8  11   1      151.08       87.81       45.61 o
  -7  11   1      -61.88        8.02       61.23 <
  -6  11   1      -78.07       66.01       76.56 <
  -5  11   1      -27.12       11.30       78.75 <
  -4  11   1      -14.93       52.49       53.47 <
  -3  11   1       28.93      366.21       61.44 <
  -2  11   1       -0.14       46.56      113.95 <
  -1  11   1       -9.48      198.52       60.58 <
   0  11   1       -8.36        2.26       55.02 <
   1  11   1        2.84      249.69       58.07 <
   2  11   1       -2.73        4.17       59.47 <
   3  11   1        4.65        1.32       64.04 <
   4  11   1       -0.65        5.17       17.79 <
   5  11   1      -31.79       25.27       76.73 <
   6  11   1       29.21       89.07       76.30 <
   7  11   1       48.08      148.64       59.79 <
   8  11   1       48.14       10.31       38.54 <
   9  11   1       58.51      143.13       57.00 <
  10  11   1       24.24       19.30       52.25 <
  11  11   1      222.59        8.07       42.52 o
  12  11   1        0.94        7.73        7.79 <
  13  11   1      431.18      139.33       49.50 o
 -10  12   1       21.51       11.94       42.21 <
  -9  12   1      156.23      452.09       49.75 o
  -8  12   1       10.66        9.78       53.35 <
  -7  12   1       32.73       14.78       59.77 <
  -6  12   1      -12.49       10.73       56.12 <
  -5  12   1      -20.47        0.18       56.59 <
  -4  12   1       15.74       19.15       55.34 <
  -3  12   1       -2.24      112.45       49.27 <
  -2  12   1       22.48       92.28       47.82 <
  -1  12   1        0.93        0.01       24.81 <
   0  12   1       19.95        0.01       45.51 <
   1  12   1        8.79        0.92       46.39 <
   2  12   1       23.28       92.14       50.60 <
   3  12   1        4.81        2.82       47.87 <
   4  12   1       -2.33        0.12       23.76 <
   5  12   1       26.21       60.68       56.94 <
   6  12   1       74.00      175.80       55.19 <
   7  12   1       44.90       95.77       60.42 <
   8  12   1       43.69      104.47       57.00 <
   9  12   1       32.91       39.34       48.28 <
  10  12   1       67.89      303.95       41.93 <
  -6  13   1       35.33       48.47       40.60 <
  -5  13   1       -6.55        7.00       39.03 <
  -4  13   1        2.24        1.59       11.14 <
  -3  13   1       12.20       95.71       45.18 <
  -2  13   1       41.43       60.95       48.43 <
  -1  13   1       29.10       46.23       49.43 <
   0  13   1        1.47        9.66       34.34 <
   1  13   1       39.77        7.83       50.98 <
   2  13   1       23.33       76.97       47.45 <
   3  13   1       30.57      310.64       44.76 <
   4  13   1       34.39      244.05       44.00 <
   5  13   1       35.27       43.79       40.38 <
   6  13   1       -0.94        0.90       19.56 <
 -24   0   2       -0.27        3.19       16.88 <
 -22   0   2        9.13       41.57       45.69 <
 -20   0   2       72.58      283.95       58.01 <
 -18   0   2      870.37     1148.61       70.33 o
 -16   0   2     5082.12     4997.98       96.05 o
 -14   0   2       73.11      132.40      288.02 <
 -12   0   2     4035.17     4280.62      251.50 o
 -10   0   2      118.54       66.46      176.60 <
  -8   0   2    36300.95    37127.97      481.83 o
  -6   0   2    53780.88    55593.77      490.33 o
  -4   0   2    18698.31    18179.63      162.98 o
  -2   0   2    13834.37        0.00      136.53 x
   2   0   2    18248.94        0.00      152.61 x
   4   0   2     3678.04     3852.08      111.88 o
   6   0   2    49071.99    52668.02      390.31 o
   8   0   2      808.12      789.45      146.73 o
  10   0   2      369.63      294.14      147.26 o
  12   0   2      125.18        0.77      232.38 <
  14   0   2     6165.42     5806.23       90.33 o
  16   0   2     7311.45     7297.63      111.66 o
  18   0   2       26.75       98.81       66.41 <
  20   0   2        6.24        2.61       55.35 <
  22   0   2        2.37      308.36       77.72 <
 -24   1   2        3.21      108.39       44.60 <
 -23   1   2        2.66      118.40       52.82 <
 -22   1   2       32.32       71.68       44.84 <
 -21   1   2        9.86       86.58       38.18 <
 -20   1   2        2.75       18.21       44.43 <
 -19   1   2       36.45        0.96       40.17 <
 -18   1   2      175.45      182.43       41.18 o
 -17   1   2      404.91      354.81       48.80 o
 -16   1   2      441.59      405.22       47.26 o
 -15   1   2       34.84        0.42       46.13 <
 -14   1   2       54.46       32.62       46.81 <
 -13   1   2     3649.19     1638.85      266.09 o
 -12   1   2     2689.34      249.28      176.83 o
 -11   1   2     4800.49     2165.92      147.21 o
 -10   1   2      385.95      404.60      110.77 o
  -9   1   2     1463.82     1578.67      126.89 o
  -8   1   2     3706.10     3651.38      121.77 o
  -7   1   2     7099.21     7880.35      144.09 o
  -6   1   2     7676.36     7826.13      144.38 o
  -5   1   2     5626.00     4898.91      104.17 o
  -4   1   2    45971.77    47431.72      226.67 o
  -3   1   2    15183.54        0.00      130.27 x
  -2   1   2     5096.46        0.00       66.59 x
  -1   1   2    41912.98        0.00      133.68 x
   0   1   2       31.32        0.00       17.81 <
   1   1   2    10030.12        0.00       50.86 x
   2   1   2     1133.57        0.00       30.01 x
   3   1   2       -4.76        0.00       38.37 <
   4   1   2     4888.88     5706.49      105.08 o
   5   1   2     3028.81      236.75      104.95 o
   6   1   2     5335.22     5353.65       96.14 o
   7   1   2     1721.72     2121.51       94.18 o
   8   1   2      522.55      501.99       80.55 o
   9   1   2      730.07     1003.84      129.10 o
  10   1   2       18.10       17.68      107.99 <
  11   1   2     2322.67     2043.33      145.35 o
  12   1   2     1270.05     1273.66      188.01 o
  13   1   2     2976.56     3170.38      239.75 o
  14   1   2       25.48        6.99       45.41 <
  15   1   2     1846.02     1699.30       52.55 o
  16   1   2      717.52      708.29       51.08 o
  17   1   2      388.60      394.76       43.52 o
  18   1   2        0.71        0.01       26.35 <
  19   1   2        3.33        1.34       41.38 <
  20   1   2       -0.50        8.16       11.01 <
  21   1   2      104.75      239.21       43.28 o
  22   1   2        4.02       66.16       50.26 <
  23   1   2       10.42       36.62       38.11 <
  24   1   2        0.00       43.62        0.01 <
 -24   2   2       -8.82       14.77       37.58 <
 -23   2   2       42.36        6.07       80.61 <
 -22   2   2       83.66      201.27       41.43 o
 -21   2   2      181.26      283.86       60.42 o
 -20   2   2        0.13        0.04        3.66 <
 -19   2   2       25.53       19.75       44.83 <
 -18   2   2      437.01      604.63       50.05 o
 -17   2   2      115.18      176.23       42.16 o
 -16   2   2     1198.96     1109.77       52.40 o
 -15   2   2      137.53      123.15       43.03 o
 -14   2   2     4020.04     3714.15       61.77 o
 -13   2   2     1968.21     1881.80      322.33 o
 -12   2   2      967.55      984.28      209.55 o
 -11   2   2     4868.22     3991.49      168.49 o
 -10   2   2      207.69        0.00      116.80 <
  -9   2   2        1.72       18.26       98.48 <
  -8   2   2     1477.01     1595.82       99.98 o
  -7   2   2     5707.14     5267.01      125.28 o
  -6   2   2      210.39      244.94       77.87 o
  -5   2   2     1244.33     1316.14       58.13 o
  -4   2   2     1061.77     1032.61       51.33 o
  -3   2   2       28.27        1.12       63.32 <
  -2   2   2      339.01      474.50       44.27 o
  -1   2   2      564.30      741.54       32.99 o
   0   2   2     1972.81        0.00       34.53 x
   1   2   2     2961.87     2909.62       37.23 o
   2   2   2     2462.07     2624.55       44.74 o
   3   2   2    22888.09    23303.17      130.14 o
   4   2   2        6.43        6.64        9.51 o
   5   2   2     3387.95     3690.14       91.09 o
   6   2   2     4441.24     4696.30      128.47 o
   7   2   2      356.60      218.24      104.51 o
   8   2   2      499.89      564.51       68.82 o
   9   2   2     1518.25     1457.08      117.92 o
  10   2   2      663.07      543.67      142.52 o
  11   2   2      294.05      431.11      163.51 <
  12   2   2      813.33      705.99      221.09 o
  13   2   2      139.97      112.46      242.79 <
  14   2   2       43.93       98.78       49.67 <
  15   2   2     2273.98     2192.41       67.22 o
  16   2   2      184.68      264.65       46.06 o
  17   2   2      503.50      430.72       54.19 o
  18   2   2      380.88      498.08       46.12 o
  19   2   2      430.54      364.99       51.61 o
  20   2   2      521.34      439.15       62.24 o
  21   2   2       48.73       18.02       41.09 <
  22   2   2       30.12      292.58       54.32 <
  23   2   2        1.34        0.17       61.74 <
  24   2   2        7.64       22.69       34.54 <
 -23   3   2       30.29      530.89       60.98 <
 -22   3   2      -17.14        9.30       45.49 <
 -21   3   2      134.27      234.29       55.12 o
 -20   3   2      375.14      563.53       48.38 o
 -19   3   2      297.25      320.95       50.75 o
 -18   3   2      109.69       59.51       51.67 o
 -17   3   2      760.91      543.24       50.60 o
 -16   3   2      367.05      278.23       59.17 o
 -15   3   2       74.99       52.01       46.04 <
 -14   3   2       41.56       22.87       44.43 <
 -13   3   2      562.09      570.83       39.81 o
 -12   3   2      915.11     1173.16      270.58 o
 -11   3   2      875.88      509.32      190.18 o
 -10   3   2     1042.65     1315.22      150.26 o
  -9   3   2     1536.47     1347.15      143.00 o
  -8   3   2     2234.57     2244.77       83.29 o
  -7   3   2      176.55      102.82       88.96 o
  -6   3   2     1409.61     1326.97       93.00 o
  -5   3   2     2132.91     2332.79      161.31 o
  -4   3   2      187.70      205.13       66.45 o
  -3   3   2     1592.22     1788.79       90.16 o
  -2   3   2     3102.26     2975.08       56.57 o
  -1   3   2      486.44      483.63       47.77 o
   0   3   2      258.59      336.81       51.67 o
   1   3   2       54.99      192.18       89.31 <
   2   3   2      382.90      483.16       73.82 o
   3   3   2     1048.68     1069.68       60.08 o
   4   3   2     1600.18     1607.14       72.14 o
   5   3   2     2083.42     2003.54      101.71 o
   6   3   2     5949.24     5850.43      145.49 o
   7   3   2    11027.39    10379.49      169.79 o
   8   3   2        8.46       23.26       54.95 <
   9   3   2     3404.25     2936.56      124.57 o
  10   3   2     2105.24     2002.58      165.49 o
  11   3   2      794.73      440.26      215.34 o
  12   3   2      634.08      840.65      336.67 o
  13   3   2      443.32      407.71       41.90 o
  14   3   2       72.49       52.69       47.83 <
  15   3   2     1387.52     1222.63       61.77 o
  16   3   2       34.00       35.86       42.49 <
  17   3   2      159.49      163.92       49.87 o
  18   3   2       -3.31       10.13       47.47 <
  19   3   2      -12.82        0.29       41.20 <
  20   3   2      145.00      209.67       41.93 o
  21   3   2      -14.99        7.52       55.17 <
  22   3   2       -0.80        3.35       38.44 <
  23   3   2       -8.54      166.71       46.14 <
 -23   4   2       18.86        0.58       54.96 <
 -22   4   2       -7.92        1.68       60.90 <
 -21   4   2      133.79      127.67       73.25 <
 -20   4   2       23.74       40.70       52.37 <
 -19   4   2       54.76       83.65       62.20 <
 -18   4   2      822.43      832.26       56.47 o
 -17   4   2      483.70      492.29       48.10 o
 -16   4   2      182.22      235.04       43.79 o
 -15   4   2       16.42       98.99       45.87 <
 -14   4   2     1297.16     1331.72       72.79 o
 -13   4   2      406.37      449.66       53.70 o
 -12   4   2      948.52      847.40       46.28 o
 -11   4   2     1136.01      167.33      424.43 o
 -10   4   2      429.68      142.45      346.96 <
  -9   4   2       76.16       31.56      273.96 <
  -8   4   2      922.27      573.15      244.25 o
  -7   4   2     3128.29     3713.91      175.07 o
  -6   4   2      480.74      233.82      144.76 o
  -5   4   2       74.63      191.28      100.64 <
  -4   4   2      301.92      377.02       75.64 o
  -3   4   2      353.08      508.43       77.90 o
  -2   4   2      223.36      335.83       89.69 o
  -1   4   2       39.84        7.74       90.02 <
   0   4   2      308.99      389.25       86.17 o
   1   4   2     1715.27     1993.08       99.16 o
   2   4   2      625.20      637.55      157.82 o
   3   4   2       -0.74       62.60       78.43 <
   4   4   2        3.47       28.07       89.99 <
   5   4   2      274.48      222.38      127.41 o
   6   4   2     1879.57     2064.84      153.67 o
   7   4   2      112.42        0.07      146.81 <
   8   4   2       21.63       14.55       43.14 <
   9   4   2     2636.30     2551.28      175.61 o
  10   4   2     1436.20     1334.76      218.38 o
  11   4   2      428.39      581.88      350.73 <
  12   4   2       30.15        5.79       30.05 <
  13   4   2      428.39      573.95       43.33 o
  14   4   2      414.14      650.22       68.55 o
  15   4   2       48.22       20.70       63.84 <
  16   4   2      176.80      261.72       60.77 o
  17   4   2      109.80       78.77       49.52 o
  18   4   2      222.28      258.85       46.82 o
  19   4   2       66.11       90.81       43.57 <
  20   4   2      639.67      723.25       65.01 o
  21   4   2        4.76        4.42       58.61 <
  22   4   2       24.03        7.56       60.01 <
  23   4   2       -9.19       77.05       30.60 <
 -22   5   2       14.67       25.03       57.99 <
 -20   5   2       36.76       43.48       46.62 <
 -19   5   2      344.37      295.82       61.16 o
 -18   5   2      485.98      456.53       66.26 o
 -17   5   2      -61.80       63.16       54.43 <
 -16   5   2        8.16        8.62       59.84 <
 -15   5   2     1330.59      982.52       72.97 o
 -14   5   2     2577.03     2414.51       86.81 o
 -13   5   2     3355.45     2925.16       88.25 o
 -12   5   2      376.37      348.92       67.16 o
 -11   5   2     1558.08     1538.58       69.14 o
 -10   5   2      285.93      238.64      353.31 <
  -9   5   2      -65.19        5.31      651.61 <
  -8   5   2      936.97     1161.76      490.79 <
  -7   5   2     2208.24     2158.97      426.65 o
  -6   5   2      259.41      106.10      190.80 <
  -5   5   2      180.70      223.83      166.21 <
  -4   5   2       34.59       54.97       89.36 <
  -3   5   2     2494.06     2642.19      149.59 o
  -2   5   2      110.01      216.96      161.43 <
  -1   5   2     4204.80     4506.01      112.91 o
   0   5   2       93.23       91.21      173.02 <
   1   5   2     1234.11     1495.49      182.05 o
   2   5   2     1179.39     1262.60      149.14 o
   3   5   2      736.53      918.98      171.30 o
   4   5   2       14.09       12.40       23.77 o
   5   5   2      601.33      248.75      162.40 o
   6   5   2     1499.33      313.09      179.79 o
   7   5   2     1757.60     1390.17      215.08 o
   8   5   2     1326.01     1194.70      269.09 o
   9   5   2      781.35        1.68      314.34 o
  10   5   2      738.21      683.77      378.19 o
  11   5   2     1559.31     1622.55       76.94 o
  12   5   2      492.56      463.55       70.16 o
  13   5   2      125.41        6.57       63.72 o
  14   5   2     2476.49     2093.50       92.32 o
  15   5   2     -103.06        1.76       60.18 <
  16   5   2        0.22        0.44       12.65 <
  17   5   2       86.33       47.71       48.05 <
  18   5   2       40.17       54.95       51.70 <
  19   5   2      -18.37       11.51       54.86 <
  20   5   2       86.38      101.52       84.29 <
  21   5   2       -0.81       39.80       38.86 <
  22   5   2       30.35        0.66       49.33 <
 -20   6   2      214.60      183.94       47.98 o
 -19   6   2      310.44      255.66       54.42 o
 -18   6   2      434.42      436.80       50.98 o
 -17   6   2       60.99      126.13       53.10 <
 -16   6   2      614.00      473.48       55.73 o
 -15   6   2     1063.50      758.46       65.57 o
 -14   6   2     1294.17     1057.95       66.74 o
 -13   6   2     2258.19     2185.45       72.40 o
 -12   6   2        0.16        0.05        8.04 <
 -11   6   2     2598.12     2605.91       81.36 o
 -10   6   2        4.28        1.03       71.88 <
  -9   6   2     1084.22      204.65       58.36 o
  -8   6   2      -67.72        0.15      214.08 <
  -7   6   2      121.61        6.73      317.05 <
  -6   6   2     1065.87      841.54      283.89 o
  -5   6   2      248.02      261.49      240.75 <
  -4   6   2      856.90      798.06      208.73 o
  -3   6   2      890.98      769.56       60.33 o
  -2   6   2     4313.02     3916.70       84.40 o
  -1   6   2     1819.84     1951.30       63.67 o
   0   6   2     1459.95     1808.81      270.48 o
   1   6   2      399.09      319.10      161.09 o
   2   6   2      263.43       42.01      112.71 o
   3   6   2      385.95      355.49      118.50 o
   4   6   2      166.55      145.30      133.09 <
   5   6   2      818.87      507.21      218.58 o
   6   6   2      634.30      810.88      279.30 o
   7   6   2      115.85       34.00      304.99 <
   8   6   2      986.34      249.01      379.86 o
   9   6   2       14.00        0.03      228.02 <
  10   6   2      182.10      389.13       62.52 o
  11   6   2      830.48     1090.02       73.77 o
  12   6   2      119.81      180.86       72.49 <
  13   6   2      549.87      649.66       63.68 o
  14   6   2      634.82      632.28       70.25 o
  15   6   2     1408.05     1227.55       77.39 o
  16   6   2      341.89      177.11       66.12 o
  17   6   2     1074.00     1005.02       74.39 o
  18   6   2      123.91       90.03       47.30 o
  19   6   2      179.31       27.91       55.79 o
  20   6   2      322.14      229.72       50.78 o
  21   6   2      -20.00       55.49       52.33 <
 -20   7   2      444.28       40.74       56.36 o
 -19   7   2       30.52       35.33       52.10 <
 -18   7   2       31.44       33.04       57.36 <
 -17   7   2      488.50      309.66       62.54 o
 -16   7   2      536.80      393.89       68.44 o
 -15   7   2       54.84      190.14       76.14 <
 -14   7   2     2175.24     1984.55       71.54 o
 -13   7   2      133.67      146.12       56.80 o
 -12   7   2      -27.76       25.61       49.31 <
 -11   7   2      485.29      478.67       55.71 o
 -10   7   2     1083.19     1128.38       77.77 o
  -9   7   2       22.98       54.27       87.04 <
  -8   7   2      196.57      121.43       56.24 o
  -7   7   2     2126.22        9.19       63.08 o
  -6   7   2      136.32       68.32      215.27 <
  -5   7   2       30.92       19.45       66.85 <
  -4   7   2       63.31       72.36       55.00 <
  -3   7   2       17.06        1.46       74.10 <
  -2   7   2       54.76       63.11       69.49 <
  -1   7   2      781.64      711.11       70.41 o
   0   7   2      -25.02        0.14       70.71 <
   2   7   2      828.69      877.67       76.38 o
   3   7   2     1177.61     1122.64       72.56 o
   4   7   2      611.44      656.60       64.84 o
   5   7   2     2335.18     2162.43       65.11 o
   6   7   2       67.64      120.30       61.54 <
   7   7   2      520.38      418.36       55.56 o
   8   7   2      588.85      621.73       58.35 o
   9   7   2      764.63      613.47       68.50 o
  10   7   2      403.03      393.17       73.87 o
  11   7   2      361.11      337.06       70.31 o
  12   7   2      360.92      396.90       68.32 o
  13   7   2      356.01        7.42       80.18 o
  14   7   2      445.50      329.28       78.75 o
  15   7   2      108.93       83.21       73.77 <
  16   7   2      678.74       45.34       57.24 o
  17   7   2       70.65       47.12       60.37 <
  18   7   2       44.90       30.77       43.96 <
  19   7   2      547.93      513.61       51.92 o
 -19   8   2      316.13      196.42       53.62 o
 -18   8   2      100.14      101.49       40.34 o
 -17   8   2      -65.02        4.58       54.82 <
 -16   8   2       86.34      103.97       56.82 <
 -15   8   2      -46.65        0.69       65.76 <
 -14   8   2      -28.05       32.17       60.98 <
 -13   8   2      495.62      466.18       59.76 o
 -12   8   2      172.55      197.23       63.17 o
 -11   8   2       64.35       55.28       58.62 <
 -10   8   2     1223.21      953.86       72.86 o
  -9   8   2     2955.11     2674.23       86.77 o
  -8   8   2       38.21      107.32       68.74 <
  -7   8   2      341.69      343.92       57.28 o
  -6   8   2      896.25      722.15       58.33 o
  -5   8   2       89.35      106.09       44.87 o
  -4   8   2      280.99      500.44       46.21 o
  -3   8   2     2951.17     3048.43       54.61 o
  -2   8   2      298.51      276.35       49.78 o
  -1   8   2       91.02       58.44       52.11 <
   0   8   2      388.61      307.60       72.33 o
   1   8   2      772.68      541.27       71.45 o
   2   8   2      334.45      321.72       58.57 o
   3   8   2      -37.65        2.01       57.36 <
   4   8   2        2.46      126.85       53.91 <
   5   8   2      715.86      754.28       57.96 o
   6   8   2      947.22      830.53       72.41 o
   7   8   2      867.01      751.60       67.14 o
   8   8   2      184.64      155.56       52.81 o
   9   8   2      286.63      163.54       61.06 o
  10   8   2      321.87      310.60       59.13 o
  11   8   2       37.14      117.86       58.55 <
  12   8   2       13.31       62.17       58.34 <
  13   8   2      407.00      401.96       61.26 o
  14   8   2      -19.08       82.94       72.81 <
  15   8   2      176.27      181.02       66.19 o
  16   8   2        2.57        2.21       15.25 <
  17   8   2       62.62        3.94       54.21 <
  18   8   2      126.57        0.10       51.77 o
  19   8   2      342.26        5.60       50.81 o
 -18   9   2      306.80        8.61       47.93 o
 -17   9   2       82.71        6.86       62.68 <
 -16   9   2      -21.70       14.87       50.98 <
 -15   9   2      222.28      112.10       55.94 o
 -14   9   2       59.86       15.02       46.75 <
 -13   9   2       59.30       13.92       50.20 <
 -12   9   2      865.59      845.21       58.24 o
 -11   9   2      168.65       74.26       53.97 o
 -10   9   2       61.31       12.08       61.35 <
  -9   9   2      115.52       65.71       60.15 <
  -8   9   2     1317.64     1275.64       69.60 o
  -7   9   2      103.17       52.26       55.58 <
  -6   9   2       57.56       56.84       62.67 <
  -5   9   2     1129.39      987.59       74.89 o
  -4   9   2       -7.66        5.57       54.80 <
  -3   9   2      312.09      385.23       60.97 o
  -2   9   2     1046.67     1255.93       51.30 o
  -1   9   2     2134.83     2287.46       64.65 o
   0   9   2     2438.53     2484.69       80.35 o
   1   9   2      809.41      898.40       76.37 o
   2   9   2      351.53      519.46       72.29 o
   3   9   2      159.75      214.47       74.01 o
   4   9   2     1095.48     1039.31       63.12 o
   5   9   2      356.79      293.27       60.30 o
   6   9   2     1002.88     1086.32       71.22 o
   7   9   2     1745.02     1663.35       63.64 o
   8   9   2      295.00      291.42       50.02 o
   9   9   2       36.01       39.38       57.41 <
  10   9   2     1774.15     1621.67       63.74 o
  11   9   2      -12.82        0.42       53.41 <
  12   9   2       14.23      100.99       51.85 <
  13   9   2        6.34       15.84       50.64 <
  14   9   2      132.35      122.47       60.93 o
  15   9   2      215.08       16.49       56.39 o
  16   9   2       58.14        0.43       31.77 o
  17   9   2      320.57       27.64       59.57 o
  18   9   2      117.64        3.08       24.62 o
 -16  10   2      479.72        4.33       51.98 o
 -15  10   2      622.61      237.13       65.95 o
 -14  10   2      219.20       75.06       52.63 o
 -13  10   2      195.34      153.37       42.30 o
 -12  10   2      149.45      131.99       39.66 o
 -11  10   2      247.69      293.08       53.50 o
 -10  10   2       34.29       38.44       55.84 <
  -9  10   2      720.86      759.61       54.54 o
  -8  10   2      689.09      691.85       51.69 o
  -7  10   2      249.98      267.25       64.40 o
  -6  10   2      117.42      105.86       67.50 <
  -5  10   2      -21.85        0.00       56.78 <
  -4  10   2       12.04       26.29       66.75 <
  -3  10   2      -20.37        6.38       68.21 <
  -2  10   2        5.54      183.03       64.98 <
  -1  10   2      310.62      606.05       68.32 o
   0  10   2       -5.93       95.56       60.33 <
   1  10   2      144.29      402.65       68.97 o
   2  10   2      275.85      390.67       67.82 o
   3  10   2      198.39      588.33       71.97 o
   4  10   2      652.60     1293.34       76.52 o
   5  10   2       31.67        0.17       74.14 <
   6  10   2      445.07      499.83       58.82 o
   7  10   2     1146.52     1150.03       57.90 o
   8  10   2      791.20      714.13       64.43 o
   9  10   2      264.95      269.64       61.41 o
  10  10   2       95.83       21.70       47.89 o
  11  10   2       46.44        1.58       47.04 <
  12  10   2      151.02      192.20       36.05 o
  13  10   2       66.70       91.18       50.45 <
  14  10   2      180.28       57.31       53.02 o
  15  10   2      812.36      280.20       62.63 o
  16  10   2      271.75       33.79       29.39 o
 -13  11   2      839.16      200.73       57.35 o
 -12  11   2      145.85       15.29       42.81 o
 -11  11   2      168.25        1.21       43.02 o
 -10  11   2      196.93      246.92       50.76 o
  -9  11   2       59.06       14.32       43.89 <
  -8  11   2       80.20       16.17       43.35 o
  -7  11   2      -47.72       53.98       56.42 <
  -6  11   2       84.32      220.84       78.99 <
  -5  11   2       19.27        0.64       62.19 <
  -4  11   2       32.20      163.12       57.75 <
  -3  11   2        3.10       69.69       59.06 <
  -2  11   2        5.41        4.92       61.40 <
  -1  11   2       64.10      256.09       56.93 <
   0  11   2       -5.90      108.05       56.99 <
   1  11   2        3.10      217.18       61.30 <
   2  11   2       -9.03       81.63       61.28 <
   3  11   2      107.31      419.66       58.41 <
   4  11   2      -10.63        1.69       64.96 <
   5  11   2      -58.19        4.29       81.83 <
   6  11   2      -20.47        8.27       76.94 <
   7  11   2       20.14        9.19       54.42 <
   8  11   2        0.01        0.01        2.27 o
   9  11   2      442.23      412.22       46.86 o
  10  11   2      397.44      356.53       45.66 o
  11  11   2      -14.75        7.36       35.70 <
  12  11   2       14.84       66.06       32.38 <
  13  11   2      563.81        0.03       52.91 o
 -10  12   2       12.97        7.36       41.84 <
  -9  12   2       -6.14       19.78       43.46 <
  -8  12   2      -23.77       53.53       57.40 <
  -7  12   2       26.37      179.59       52.37 <
  -6  12   2       37.58      116.89       59.09 <
  -5  12   2       -2.26       53.67       62.49 <
  -4  12   2        7.61        5.45       63.76 <
  -3  12   2       21.46       34.53       47.92 <
  -2  12   2       19.45        2.57       47.58 <
  -1  12   2       35.08       35.25       45.49 <
   0  12   2       27.85       25.82       44.57 <
   1  12   2       40.43        2.04       48.64 <
   2  12   2        2.00      164.93       46.74 <
   3  12   2       29.61        0.34       66.83 <
   4  12   2        3.05        9.01       56.53 <
   5  12   2       20.47       58.27       62.69 <
   6  12   2        9.57       12.83       62.43 <
   7  12   2        3.76        3.41       55.20 <
   8  12   2        6.47       10.12       28.00 <
   9  12   2       59.22       80.12       45.62 <
  10  12   2       43.86        8.37       42.56 <
  -6  13   2       17.88        4.54       35.59 <
  -5  13   2       28.32        0.27       41.81 <
  -4  13   2       14.79       20.30       28.62 <
  -3  13   2        5.91       19.96       44.94 <
  -2  13   2       17.75      517.89       49.43 <
  -1  13   2       60.91       13.14       50.55 <
   0  13   2       15.69        2.64       35.10 <
   1  13   2       36.89        0.67       48.60 <
   2  13   2       17.10        0.02       49.50 <
   3  13   2       42.84        4.53       47.08 <
   4  13   2       40.89      155.33       41.89 <
   5  13   2       31.27       19.36       42.31 <
   6  13   2       22.93       34.39       38.66 <
 -23   0   3      -38.16       72.95       71.83 <
 -21   0   3       12.90       97.73       44.55 <
 -19   0   3       39.06       12.15       60.37 <
 -17   0   3       30.80       29.01       58.85 <
 -15   0   3       81.49       57.26       59.69 <
 -13   0   3     1168.38     1058.98      332.66 o
 -11   0   3       -6.55      165.37      229.96 <
  -5   0   3    20824.72    20527.15      269.22 o
  -3   0   3       12.97        0.00       64.39 <
  -1   0   3     1208.03        0.00       30.26 x
   1   0   3      183.50        0.00       28.50 x
   3   0   3      649.79        0.00       81.37 x
   5   0   3     2198.51     2153.41      116.63 o
   7   0   3       41.69      140.35      140.47 <
   9   0   3    27707.70    27277.07      388.17 o
  11   0   3     1242.50     1243.56      190.70 o
  13   0   3      200.59       43.02      338.79 <
  15   0   3      -19.54        1.65       59.05 <
  17   0   3       81.77       34.67       65.14 <
  19   0   3       10.73       96.05       58.25 <
  21   0   3       28.93      124.02       54.75 <
  23   0   3       36.76      171.92       46.63 <
 -24   1   3       19.13       11.65       50.45 <
 -23   1   3       -1.82      100.22       52.74 <
 -22   1   3        7.37       16.52       37.88 <
 -21   1   3       11.77       15.93       38.90 <
 -20   1   3        0.00        0.00        8.94 <
 -19   1   3      438.96      856.70       43.21 o
 -18   1   3      336.91      419.16       43.18 o
 -17   1   3      165.83      214.76       46.58 o
 -16   1   3      441.43      324.92       47.47 o
 -15   1   3     1606.31     1420.63       47.77 o
 -14   1   3      108.60       26.62       46.01 o
 -13   1   3     3722.81     3918.60      254.85 o
 -12   1   3     7574.42     7536.42      193.03 o
 -11   1   3     6265.92     6038.54      144.39 o
 -10   1   3      222.59      237.32      148.14 <
  -9   1   3      139.36      219.08      220.84 <
  -8   1   3     2981.49     3225.35      109.22 o
  -7   1   3    14640.60    14361.96      244.54 o
  -6   1   3    14595.49    14424.15      217.87 o
  -5   1   3    36577.70    35506.25      251.74 o
  -4   1   3     3040.14     2516.08      100.58 o
  -3   1   3       78.07        0.00       52.56 <
  -2   1   3      288.74        0.00       29.23 x
  -1   1   3     9847.24        0.00       66.85 x
   0   1   3      777.30        0.00       41.03 x
   1   1   3      488.95        0.00       35.29 x
   2   1   3     1820.72        0.00       38.03 x
   3   1   3    16963.33    17907.05       99.89 o
   4   1   3      803.47      892.08       67.28 o
   5   1   3    20630.74    22492.29      209.90 o
   6   1   3     6099.67     5557.79      137.61 o
   7   1   3     1270.42     1081.07       83.86 o
   8   1   3      601.35      766.14       83.36 o
   9   1   3       57.40        6.82      132.00 <
  10   1   3    13169.64    12138.41      177.22 o
  11   1   3      161.72       12.90      148.67 <
  12   1   3      682.02      596.97      167.27 o
  13   1   3      690.85      645.69      248.44 o
  14   1   3     1429.92     1017.68       55.65 o
  15   1   3     4132.53     3701.73       72.62 o
  16   1   3       30.66       26.55       32.94 <
  17   1   3      685.95      867.83       43.16 o
  18   1   3        7.98        4.13       44.00 <
  19   1   3       -5.13       14.09       41.73 <
  20   1   3        0.37        1.18       26.42 <
  21   1   3      -18.77        3.08       40.05 <
  22   1   3      -22.39       10.46       41.29 <
  23   1   3      -17.45       31.65       36.62 <
  24   1   3       10.69       12.60       36.42 <
 -24   2   3       35.57       38.12       39.93 <
 -23   2   3       52.49      143.37       82.14 <
 -22   2   3       86.53        1.35       45.50 <
 -21   2   3       26.48        9.79       55.63 <
 -20   2   3       82.80      125.93       48.57 <
 -19   2   3      186.32      308.31       45.13 o
 -18   2   3      612.05      758.89       54.10 o
 -17   2   3      130.21      136.47       47.43 o
 -16   2   3      208.84      159.05       42.54 o
 -15   2   3       79.45       69.30       43.23 <
 -14   2   3      829.58      860.55       44.48 o
 -13   2   3      846.08       47.04      263.49 o
 -12   2   3      289.72      290.83       95.44 o
 -11   2   3     1281.52       73.81      166.96 o
 -10   2   3      622.61      639.05      162.67 o
  -9   2   3     1978.34     2048.50      125.39 o
  -8   2   3       68.41       70.35      162.19 <
  -7   2   3     1859.85     1785.39       85.82 o
  -6   2   3     1344.62     1376.35       65.75 o
  -5   2   3      673.25      742.76       55.40 o
  -4   2   3     2114.05     2257.18       85.30 o
  -3   2   3     7169.24     6979.00      102.67 o
  -2   2   3     6217.61     6012.81       63.75 o
  -1   2   3     1111.35     1154.94       40.43 o
   0   2   3     2267.13     2175.67       44.91 o
   1   2   3     6670.98     6899.32       51.64 o
   2   2   3     2664.04     3012.51       57.77 o
   3   2   3    13638.80    13391.81      106.52 o
   4   2   3    14850.59    16182.71      146.51 o
   5   2   3       26.21       25.24       77.95 <
   6   2   3      908.39      938.98       96.52 o
   7   2   3     2530.94     2134.02      109.50 o
   8   2   3     1302.70     1364.93      119.33 o
   9   2   3     6335.02     5466.03      120.44 o
  10   2   3      -26.11       10.08      129.01 <
  11   2   3      155.20       51.81      168.50 <
  12   2   3        3.06        5.34       35.72 <
  13   2   3       70.48      128.75      168.54 <
  14   2   3      178.06      164.29       49.24 o
  15   2   3      283.83      267.35       49.41 o
  16   2   3     5644.53     5025.82       84.88 o
  17   2   3      318.16      367.48       46.22 o
  18   2   3     1278.93     1340.61       55.60 o
  19   2   3       31.91       47.87       45.61 <
  20   2   3      260.84      427.94       43.86 o
  21   2   3       94.21      263.27       47.68 o
  22   2   3       22.68      337.57       49.80 <
  23   2   3       -8.21       35.11       42.53 <
  24   2   3        3.37        2.44       12.94 <
 -23   3   3       32.32      470.15       53.50 <
 -22   3   3       31.56       89.87       47.16 <
 -21   3   3       69.78      151.72       57.84 <
 -20   3   3        5.86       22.25       30.19 <
 -19   3   3     1732.92     1719.84       57.81 o
 -18   3   3      682.97      688.45       53.90 o
 -17   3   3     1476.94     1365.78       57.36 o
 -16   3   3     1026.05      850.44       56.77 o
 -15   3   3      410.35      393.12       49.13 o
 -14   3   3      744.70      677.24       45.54 o
 -13   3   3      549.38      530.34       45.91 o
 -12   3   3      525.36      546.42      246.59 o
 -11   3   3     1650.23     1734.74      198.73 o
 -10   3   3      115.29        3.59      142.67 <
  -9   3   3     3853.57     2721.55      130.61 o
  -8   3   3      754.17      739.45      115.84 o
  -7   3   3      347.27      405.21      139.45 o
  -6   3   3      207.99      358.19      214.64 <
  -5   3   3     4916.80     4661.21      223.11 o
  -4   3   3     3063.09     2978.39       74.57 o
  -3   3   3    11003.46    10621.35      113.07 o
  -2   3   3      401.99      460.19       52.57 o
  -1   3   3      154.55      277.74       50.12 o
   0   3   3       -1.60       49.70       53.44 <
   1   3   3      483.01      460.00       79.27 o
   2   3   3     2715.64     3249.04      105.86 o
   3   3   3     4452.99     4805.15      123.11 o
   4   3   3      831.71      926.98       45.73 o
   5   3   3     1459.86     1328.31      106.13 o
   6   3   3      298.33      278.11      115.82 o
   7   3   3      494.70      525.14      135.32 o
   8   3   3     6755.31     6848.17      152.48 o
   9   3   3      293.16      181.64      127.77 o
  10   3   3      727.27      634.18      162.67 o
  11   3   3      130.69        2.14      230.92 <
  12   3   3       35.07      162.54      283.38 <
  13   3   3      -12.64       37.59       47.60 <
  14   3   3       -3.20       55.98       46.42 <
  15   3   3      325.97      293.22       50.52 o
  16   3   3      600.59      512.40       49.53 o
  17   3   3     2872.31     2430.44       71.66 o
  18   3   3       22.78       10.36       52.63 <
  19   3   3      198.54      340.31       48.19 o
  20   3   3      -10.48        0.93       38.34 <
  21   3   3       49.16      174.91       62.86 <
  22   3   3      -12.79        4.36       75.53 <
  23   3   3       49.23       57.04       34.76 <
 -23   4   3        3.37       38.69       43.50 <
 -22   4   3       27.99      137.97       78.47 <
 -21   4   3       27.23        2.59       56.52 <
 -20   4   3       -1.42        7.40       39.98 <
 -19   4   3      132.47      104.57       55.23 o
 -18   4   3       45.80        0.27       58.64 <
 -17   4   3      243.47      201.92       52.56 o
 -16   4   3       42.70      161.20       49.51 <
 -15   4   3       65.27      101.88       53.42 <
 -14   4   3       18.59       68.26       48.89 <
 -13   4   3      176.55      179.44       53.71 o
 -12   4   3      281.11      233.98       44.83 o
 -11   4   3     1655.70     1938.77      437.75 o
 -10   4   3     2515.32       70.04      434.55 o
  -9   4   3      403.24      541.33      267.65 <
  -8   4   3     1462.70     2282.23      219.99 o
  -7   4   3      130.81       56.27      171.52 <
  -6   4   3      168.92      246.58      146.02 <
  -5   4   3     3315.34     3468.05       99.06 o
  -4   4   3      632.03      665.15       82.08 o
  -3   4   3      774.99      838.88       73.86 o
  -2   4   3      634.82      807.31       54.84 o
  -1   4   3      320.94      580.51       80.03 o
   0   4   3     9810.43    10345.44      169.38 o
   1   4   3      588.94      724.12       97.59 o
   2   4   3     5879.90     5189.90      199.48 o
   3   4   3     3721.54     4579.64      130.25 o
   4   4   3     5152.65     5494.71      162.19 o
   5   4   3      826.30      816.43      163.26 o
   6   4   3     7386.75     7032.77      128.27 o
   7   4   3      425.82      400.11      149.50 o
   8   4   3     3734.27     4103.18      158.97 o
   9   4   3     2925.88     2875.50      174.91 o
  10   4   3      956.17      837.78      218.57 o
  11   4   3      226.47       98.46      284.65 <
  12   4   3     1060.74      949.42       57.05 o
  13   4   3      153.91      176.66       45.39 o
  14   4   3      297.43      312.04       50.59 o
  15   4   3     1125.56     1109.16       76.15 o
  16   4   3     1561.58     1258.54       58.16 o
  17   4   3      230.23      247.83       50.01 o
  18   4   3      100.55       91.39       37.31 o
  19   4   3      193.03      169.32       46.94 o
  20   4   3      106.18       89.48       56.18 o
  21   4   3       -9.99        4.90       78.24 <
  22   4   3       81.03       22.62       75.38 <
  23   4   3      -24.85       26.09       26.20 <
 -22   5   3        3.46       21.87       51.64 <
 -20   5   3      -12.51       13.81       40.10 <
 -19   5   3      500.71      394.50       59.37 o
 -18   5   3      348.81      343.78       62.33 o
 -17   5   3       48.08      149.04       54.69 <
 -16   5   3      178.16      227.15       63.77 o
 -15   5   3      766.64      616.24       74.90 o
 -14   5   3     1707.13     1456.82       77.08 o
 -13   5   3     4672.81     3993.07       97.06 o
 -12   5   3     1373.40     1234.29       57.61 o
 -11   5   3     1254.58     1196.95       55.43 o
 -10   5   3      -94.41       96.99      272.11 <
  -9   5   3     3459.51     3115.24      287.12 o
  -8   5   3     3523.35     3294.47      265.77 o
  -7   5   3     1603.41     1490.74      211.66 o
  -6   5   3     7062.58     6518.34      176.81 o
  -5   5   3       14.08       55.22      165.96 <
  -4   5   3     4206.02     4058.32      155.94 o
  -3   5   3      111.98      232.44      169.23 <
  -2   5   3       18.68       17.32      126.05 <
  -1   5   3       96.74      317.65      219.48 <
   0   5   3       80.96      223.47      209.08 <
   1   5   3       52.41       55.90      224.80 <
   2   5   3      126.11        4.27      243.49 <
   3   5   3      299.22      436.16      181.43 <
   4   5   3     1627.81     1606.32      153.47 o
   5   5   3     2063.13     1492.76      156.29 o
   6   5   3     3846.50     3300.88      187.70 o
   7   5   3     2761.75     2541.98      216.23 o
   8   5   3      241.84      155.18      238.70 <
   9   5   3     3254.75     3260.50      309.24 o
  10   5   3     1373.65     1188.91      259.29 o
  11   5   3      218.43       43.69       79.96 o
  12   5   3      828.41      826.25       76.96 o
  13   5   3      615.90      656.80       59.67 o
  14   5   3      182.94      217.04       71.21 o
  15   5   3       -1.61       54.51       55.95 <
  16   5   3      970.98     1038.53       62.98 o
  17   5   3      271.23      223.10       49.33 o
  18   5   3       60.02        2.42       43.20 <
  19   5   3      124.25      133.90       59.15 o
  20   5   3       20.00       15.03       40.05 <
  21   5   3       20.23        0.29       57.11 <
  22   5   3       18.95       88.69       55.13 <
 -20   6   3       99.01       22.99       34.65 o
 -19   6   3       63.19       12.86       56.68 <
 -18   6   3       69.70       87.57       55.90 <
 -17   6   3      -15.80        0.04       60.19 <
 -16   6   3      562.40      568.74       58.25 o
 -15   6   3      107.53       56.56       64.16 <
 -14   6   3       22.93        0.03       67.59 <
 -13   6   3      362.10      228.54       60.35 o
 -12   6   3       10.59        9.41       21.99 <
 -11   6   3       11.95       14.22       70.75 <
 -10   6   3     1525.53     1573.78       56.27 o
  -9   6   3     1072.99     1036.67       56.02 o
  -8   6   3     1211.07     1294.37      257.53 o
  -7   6   3       73.64      207.78      308.37 <
  -6   6   3      -45.38        2.45      281.38 <
  -5   6   3      247.37      105.03      246.47 <
  -4   6   3      206.89      257.09      221.82 <
  -3   6   3      382.50      367.96       63.85 o
  -2   6   3      561.11      588.00       64.08 o
  -1   6   3     1978.34     2104.64      159.96 o
   0   6   3      752.39      914.29      148.68 o
   1   6   3      352.69      456.87      166.03 o
   2   6   3      466.30      578.79      114.81 o
   3   6   3      930.39      842.78       42.05 o
   4   6   3      860.01      639.23      168.08 o
   5   6   3      679.99      757.93      230.54 o
   6   6   3     1450.77     1376.76      277.92 o
   7   6   3      154.04       47.14      313.87 <
   8   6   3     2686.72     2282.45       71.99 o
   9   6   3      172.71      305.48       62.79 o
  10   6   3      -31.67       32.13       64.80 <
  11   6   3      987.51      989.21       85.33 o
  12   6   3      344.38      451.25       70.01 o
  13   6   3       63.03      141.11       60.40 <
  14   6   3      145.79       85.47       53.56 o
  15   6   3     1166.96      964.79       71.52 o
  16   6   3      659.32      661.74       76.91 o
  17   6   3      368.04      135.45       69.00 o
  18   6   3       60.58       34.63       50.18 <
  19   6   3      298.15       78.20       52.97 o
  20   6   3       34.94       78.48       49.07 <
 -20   7   3      149.26        2.74       35.45 o
 -19   7   3       36.76        0.05       39.21 <
 -18   7   3       69.96      185.15       55.83 <
 -17   7   3      160.28       95.81       64.82 o
 -16   7   3      278.71      192.62       64.54 o
 -15   7   3      -21.85        0.38       62.50 <
 -14   7   3       16.55       21.07       53.46 <
 -13   7   3      -45.38        2.07       52.72 <
 -12   7   3      149.51      149.77       44.86 o
 -11   7   3      222.90      150.01       60.50 o
 -10   7   3      129.15       84.82       92.93 <
  -9   7   3     1190.09       56.39       67.22 o
  -8   7   3       96.16       30.63       31.71 o
  -7   7   3     3195.31      504.32       72.65 o
  -6   7   3       15.47       16.61       47.98 <
  -5   7   3      195.05      130.29       66.58 o
  -4   7   3     1255.62     1246.94       76.39 o
  -3   7   3     1029.30     1033.24       70.16 o
  -2   7   3       44.90       27.62       71.46 <
  -1   7   3       82.71       93.30       69.94 <
   0   7   3      -32.31       26.84       73.94 <
   1   7   3      338.44      368.14       81.23 o
   2   7   3     1743.29     1705.28       77.03 o
   3   7   3      422.62      334.73       75.21 o
   4   7   3        0.30        0.36        3.35 <
   5   7   3     1324.17     1366.47       64.12 o
   6   7   3       14.47        9.11       56.61 <
   7   7   3      549.87      602.23       63.19 o
   8   7   3      188.20      196.50       54.03 o
   9   7   3     1380.19     1223.97       65.84 o
  10   7   3     4026.61     3448.77       91.42 o
  11   7   3     1212.72     1176.29       72.91 o
  12   7   3      956.88     1121.05       80.47 o
  13   7   3      797.36      725.55       80.48 o
  14   7   3      117.98       29.68       78.13 <
  15   7   3       52.64      227.83       76.17 <
  16   7   3     2839.04     2571.31       84.49 o
  17   7   3      331.61      209.84       60.40 o
  18   7   3      112.97        4.99       55.19 o
  19   7   3       25.95       71.93       49.15 <
  20   7   3      -30.18       27.42       36.39 <
 -19   8   3      309.16        1.47       51.57 o
 -18   8   3       46.93        5.98       40.54 <
 -17   8   3      -69.18        4.13       54.74 <
 -16   8   3       56.86      166.78       57.99 <
 -15   8   3      -16.42       26.59       66.36 <
 -14   8   3      248.02        2.93       63.17 o
 -13   8   3      105.49        2.06       57.06 <
 -12   8   3      -55.24       53.32       47.15 <
 -11   8   3      180.98      205.29       68.88 o
 -10   8   3     1431.49     1373.45       67.45 o
  -9   8   3       38.09       32.24       65.38 <
  -8   8   3     1538.15     1465.77       78.86 o
  -7   8   3       37.33       35.07       68.90 <
  -6   8   3     1393.31     1303.74       77.76 o
  -5   8   3      170.81      205.11       50.66 o
  -4   8   3        6.01       31.05       41.25 <
  -3   8   3        5.71        1.71       48.11 <
  -2   8   3      442.01      444.52       48.59 o
  -1   8   3     1278.56     1183.70       48.92 o
   0   8   3      406.23      430.08       48.88 o
   1   8   3      758.06      712.24       77.62 o
   2   8   3     1635.52     1670.11       77.12 o
   3   8   3      390.44      182.68       70.24 o
   4   8   3      493.98      457.68       67.72 o
   5   8   3      185.61       28.48       58.74 o
   6   8   3      -12.82       15.13       60.27 <
   7   8   3     4000.35     3268.30       91.12 o
   8   8   3      404.25      403.23       51.68 o
   9   8   3      705.08      519.59       68.53 o
  10   8   3       -4.99      113.75       59.35 <
  11   8   3        4.23      103.08       60.22 <
  12   8   3      132.94      142.35       59.51 o
  13   8   3      288.91      247.12       74.17 o
  14   8   3       -3.48        1.92       70.21 <
  15   8   3      205.16      203.29       65.02 o
  16   8   3      465.36      111.80       57.91 o
  17   8   3      134.39        0.44       53.11 o
  18   8   3      354.06        4.71       70.99 o
  19   8   3      447.26        5.98       48.44 o
 -18   9   3      208.89       12.52       49.88 o
 -17   9   3      111.10       15.18       66.20 <
 -16   9   3       22.05       18.26       45.31 <
 -15   9   3      136.80      218.12       56.97 o
 -14   9   3      166.77      354.57       61.97 o
 -13   9   3       40.36      171.53       49.06 <
 -12   9   3      246.31      230.61       57.42 o
 -11   9   3      504.43      549.12       57.26 o
 -10   9   3       49.38       16.10       61.32 <
  -9   9   3      643.73      596.01       59.96 o
  -8   9   3     2290.38     1874.55       80.85 o
  -7   9   3       92.41      144.94       55.10 <
  -6   9   3       19.45       35.40       68.29 <
  -5   9   3        9.54       64.01       58.58 <
  -4   9   3      411.94      399.53       47.54 o
  -3   9   3      688.12      774.25       48.67 o
  -2   9   3      433.34      541.51       57.61 o
  -1   9   3       89.93       85.47       58.09 <
   0   9   3      436.25      602.50       68.19 o
   1   9   3       11.45       17.31       73.16 <
   2   9   3      756.92     1085.96       78.13 o
   3   9   3      228.66        8.37       75.85 o
   4   9   3     1159.48     1079.65       70.58 o
   5   9   3      485.29      530.48       57.54 o
   6   9   3      185.47      124.81       63.23 o
   7   9   3      649.27      690.90       67.08 o
   8   9   3      187.81      245.31       56.25 o
   9   9   3      460.06      447.42       54.91 o
  10   9   3      553.52      585.24       61.20 o
  11   9   3       50.33       95.55       53.68 <
  12   9   3      -60.38       14.81       50.09 <
  13   9   3      -37.52        2.92       49.77 <
  14   9   3      210.84      151.54       59.29 o
  15   9   3      289.62      198.96       55.03 o
  16   9   3       10.00        0.78       18.59 <
  17   9   3      433.12      163.23       62.12 o
  18   9   3       17.32       12.28       27.43 <
 -16  10   3      442.52      341.59       50.36 o
 -15  10   3      372.63       82.47       69.22 o
 -14  10   3       69.35        3.99       40.05 <
 -13  10   3       95.62       40.06       41.86 o
 -12  10   3      171.45      132.93       45.19 o
 -11  10   3       36.20       28.93       50.88 <
 -10  10   3       88.47       53.22       54.88 <
  -9  10   3       49.52       42.78       61.12 <
  -8  10   3        0.68        1.16        5.01 <
  -7  10   3      713.64      732.52       65.07 o
  -6  10   3       38.61        0.37       54.29 <
  -5  10   3      452.53      437.73       65.92 o
  -4  10   3      384.00      352.71       57.07 o
  -3  10   3       67.13      150.26       65.81 <
  -2  10   3      -19.36        0.01       65.80 <
  -1  10   3      -41.76       13.15       67.04 <
   0  10   3      345.56      930.96       65.70 o
   1  10   3       45.04       73.81       64.75 <
   2  10   3      434.42      935.85       74.31 o
   3  10   3      229.76      915.28       70.38 o
   4  10   3      309.83      422.53       67.87 o
   5  10   3      120.24        0.00       68.99 <
   6  10   3      223.83      261.21       55.98 o
   7  10   3       62.21       72.60       66.87 <
   8  10   3      525.80      480.93       64.88 o
   9  10   3      201.91      148.37       52.43 o
  10  10   3       60.10       92.45       56.16 <
  11  10   3      100.65       34.66       46.69 o
  12  10   3        5.50       19.31       41.72 <
  13  10   3      219.51      141.21       57.12 o
  14  10   3      280.00       65.61       74.40 o
  15  10   3      633.26      131.02       63.12 o
  16  10   3      239.16      143.84       27.25 o
 -13  11   3      830.18       49.47       53.75 o
 -12  11   3        0.33        0.02        1.66 o
 -11  11   3      155.72      202.93       42.81 o
 -10  11   3      159.36       86.54       40.30 o
  -9  11   3      234.18      296.83       51.55 o
  -8  11   3       89.51       87.27       54.13 <
  -7  11   3      -41.09       29.56       75.54 <
  -6  11   3       -7.95       66.02       81.49 <
  -5  11   3      -23.13        9.76       61.66 <
  -4  11   3       -2.39       10.64       60.50 <
  -3  11   3      -10.73       10.89       60.15 <
  -2  11   3       -9.19       27.19       58.22 <
  -1  11   3       13.23        1.27       60.52 <
   0  11   3       -0.08       27.83      112.66 <
   1  11   3       22.14       24.27       58.47 <
   2  11   3       88.37      277.93       61.77 <
   3  11   3        1.00       19.76       61.47 <
   4  11   3       82.58      106.51       82.41 <
   5  11   3       84.70       70.56       79.55 <
   6  11   3      112.20      282.47       78.06 <
   7  11   3       -2.70       95.54       57.12 <
   8  11   3      100.06       14.05       40.85 o
   9  11   3      185.89        5.54       49.32 o
  10  11   3       16.72       76.50       38.69 <
  11  11   3        5.22        3.74       37.00 <
  12  11   3       90.22      471.00       32.39 o
  13  11   3      453.41      176.53       48.99 o
 -10  12   3       22.43       85.59       42.02 <
  -9  12   3      -30.75       24.16       48.04 <
  -8  12   3        5.46        3.51       24.97 <
  -7  12   3        3.72       86.67       60.64 <
  -6  12   3       20.14      153.74       61.30 <
  -5  12   3      -31.61        0.01       62.65 <
  -4  12   3      -16.45       29.95       63.98 <
  -3  12   3       27.39        7.95       48.06 <
  -2  12   3       14.59        6.62       46.75 <
  -1  12   3       -2.51      203.97       46.71 <
   0  12   3        2.51        0.34       45.44 <
   1  12   3       23.48      359.12       46.45 <
   2  12   3       -0.62        0.99       31.16 <
   3  12   3       42.97      111.45       58.57 <
   4  12   3       -2.07        0.10       20.96 <
   5  12   3      107.63      192.88       58.39 <
   6  12   3       66.70       99.46       54.09 <
   7  12   3       37.33       67.54       61.30 <
   8  12   3       25.10       29.96       51.36 <
   9  12   3       15.96       49.44       44.56 <
  -6  13   3       43.66      128.29       38.07 <
  -5  13   3       33.69        1.44       43.31 <
  -4  13   3        0.04        0.04        5.53 <
  -3  13   3        9.60        6.55       46.41 <
  -2  13   3       13.61      329.95       47.80 <
  -1  13   3       34.78      100.78       50.98 <
   0  13   3       33.10        7.08       47.46 <
   1  13   3       12.02        0.83       50.81 <
   2  13   3       22.53        2.61       44.92 <
   3  13   3       49.23       19.77       46.91 <
   4  13   3       42.66       37.64       45.22 <
   5  13   3        0.79       86.63       22.47 <
   6  13   3       43.66       44.37       37.46 <
 -24   0   4       -6.92      235.31       49.37 <
 -22   0   4        9.76      171.11       52.76 <
 -20   0   4       10.52        3.75       68.02 <
 -18   0   4      407.83      503.08       63.21 o
 -16   0   4     6239.72     6217.23      106.43 o
 -14   0   4     5587.97     5351.55       86.00 o
 -12   0   4     5197.58     5028.64      292.16 o
 -10   0   4     1508.97     1800.03       61.60 o
  -6   0   4    75432.37    73606.30      546.54 o
  -4   0   4   258308.69   251417.66      816.47 o
  -2   0   4      153.40        0.00       71.11 x
   0   0   4    40251.39        0.00      172.59 x
   2   0   4     3248.84        0.00       86.84 x
   4   0   4   182382.09   218040.23      668.36 o
   6   0   4       78.34       39.62      112.74 <
   8   0   4    14151.29    13534.52      272.48 o
  10   0   4     4050.98     4480.79      143.81 o
  12   0   4       37.27        1.87      261.12 <
  14   0   4     6738.88     6404.23       93.59 o
  16   0   4     2053.38     2024.86       80.31 o
  18   0   4      334.26      438.50       66.13 o
  20   0   4       27.45       59.46       53.65 <
  22   0   4        0.53      112.48       28.07 <
 -24   1   4        0.35        0.66       10.43 <
 -23   1   4      -13.39       53.00       36.40 <
 -22   1   4       29.38      151.64       37.14 <
 -21   1   4       26.91       58.33       42.90 <
 -20   1   4       20.21       48.04       44.40 <
 -19   1   4       27.02       79.40       43.58 <
 -18   1   4      164.64      226.92       53.46 o
 -17   1   4       33.03        4.38       46.88 <
 -16   1   4        6.76        5.28       37.84 <
 -15   1   4     1121.74      961.11       45.47 o
 -14   1   4     1126.25     1133.55       42.43 o
 -13   1   4      104.54      130.82      210.88 <
 -12   1   4       15.56       40.64      108.09 <
 -11   1   4      780.48       27.66      143.62 o
 -10   1   4      135.83      174.11      139.15 <
  -9   1   4     1399.12     1384.13      202.37 o
  -8   1   4     2392.85     2200.01      143.99 o
  -5   1   4     1908.44     1516.33      135.83 o
  -4   1   4        0.66        0.46        4.09 <
  -3   1   4     1417.40     1577.91       60.87 o
  -2   1   4     2232.65        0.00       62.68 x
  -1   1   4     1458.67        0.00       35.63 x
   0   1   4     3531.81        0.00       55.43 x
   1   1   4     3326.10        0.00       52.00 x
   2   1   4     5856.87        0.00       61.08 x
   3   1   4    48879.32    49950.47      171.86 o
   4   1   4     7658.10     8310.55       91.61 o
   5   1   4     8382.96     8555.59      128.11 o
   6   1   4     7376.95     7671.59      154.00 o
   7   1   4      436.80      642.86       93.36 o
   8   1   4     3852.56     3918.36      106.79 o
   9   1   4     3421.81     3435.63      109.74 o
  10   1   4     6233.15     6008.20      156.29 o
  11   1   4      129.27       74.59      161.32 <
  12   1   4       31.27       62.19      187.15 <
  13   1   4      460.28      329.01      257.49 <
  14   1   4     1052.04      893.43       55.80 o
  15   1   4      181.54       92.88       45.66 o
  16   1   4      109.45      155.00       42.83 o
  17   1   4       22.39       54.25       44.97 <
  18   1   4      688.12      640.12       49.48 o
  19   1   4       -5.32       13.01       38.98 <
  20   1   4        1.45       11.18       28.63 <
  21   1   4       13.27        1.15       38.70 <
  22   1   4       52.26      164.84       40.61 <
  23   1   4      -13.81        0.02       41.67 <
 -24   2   4       16.56       39.05       49.72 <
 -23   2   4       62.86       99.96       69.11 <
 -22   2   4      170.54     1717.46       56.44 o
 -21   2   4      144.05      240.42       56.47 o
 -20   2   4       80.27      838.43       66.21 <
 -19   2   4      134.15      173.69       50.66 o
 -18   2   4      220.43      312.35       52.32 o
 -17   2   4      594.49      616.87       50.29 o
 -16   2   4     3669.48     3235.75       48.97 o
 -15   2   4      194.47      136.13       43.22 o
 -14   2   4      192.16      227.38       44.68 o
 -13   2   4     1116.88     1406.65      259.09 o
 -12   2   4     5524.52     5364.78      230.33 o
 -11   2   4       59.54        6.84      168.26 <
 -10   2   4     3177.17     3491.23      165.33 o
  -9   2   4      806.46      667.52      119.50 o
  -8   2   4     7824.85     8310.60      238.37 o
  -7   2   4     2671.54     2630.66      137.67 o
  -6   2   4     3225.26     3406.47      116.54 o
  -5   2   4      341.11      385.67       82.69 o
  -4   2   4        1.91        1.77        2.44 o
  -3   2   4     6884.29     6669.57      146.19 o
  -2   2   4     1248.35     1373.25       52.00 o
  -1   2   4      279.83      448.95       47.50 o
   0   2   4     2738.08     2635.71       49.89 o
   1   2   4      935.77     1126.68       34.56 o
   2   2   4     4455.07     4259.04       79.55 o
   3   2   4     4390.28     4476.95       72.11 o
   4   2   4     3214.04     4360.54       79.91 o
   5   2   4     9225.88     9344.06      158.29 o
   6   2   4      -25.90       12.67      104.33 <
   7   2   4       46.02       21.62      113.68 <
   8   2   4     1321.83     1550.19      149.97 o
   9   2   4     6223.33     6343.39      151.26 o
  10   2   4      284.70      219.58      140.25 o
  11   2   4     3238.22     3316.64      171.04 o
  12   2   4      605.89      434.11      232.92 o
  13   2   4        2.73       78.96      194.28 <
  14   2   4      215.23      199.52       47.90 o
  15   2   4       44.07       39.92       52.08 <
  16   2   4      759.66      602.53       61.70 o
  17   2   4      167.44      227.18       48.95 o
  18   2   4      118.43      137.03       50.64 o
  19   2   4       47.15        0.31       48.11 <
  20   2   4        0.24        0.37        1.90 o
  21   2   4       35.89        5.42       48.37 <
  22   2   4       72.32      116.21       53.06 <
  23   2   4        8.97       48.82       33.43 <
 -23   3   4       56.23       21.47       65.98 <
 -22   3   4       -5.44        0.02       50.27 <
 -21   3   4       72.23      137.74       58.22 <
 -20   3   4       19.07        5.29       34.49 <
 -19   3   4      108.39       30.93       58.70 <
 -18   3   4       99.10       79.93       50.45 o
 -17   3   4      109.14       42.26       46.78 o
 -16   3   4       -3.22       34.06       34.16 <
 -15   3   4      269.69      294.64       50.38 o
 -14   3   4       32.73       15.15       55.20 <
 -13   3   4      121.04      103.65       56.67 o
 -12   3   4      527.06      622.83      266.49 o
 -11   3   4      532.03      309.71      208.46 o
 -10   3   4      565.29       63.72      172.74 o
  -9   3   4     6181.70     6170.08      166.24 o
  -8   3   4     2337.73     2102.82      164.87 o
  -7   3   4     3731.03     3934.31      244.37 o
  -6   3   4     2600.76     2490.37      220.94 o
  -5   3   4     6229.87     5581.51      256.05 o
  -4   3   4    14070.99    12158.48      339.32 o
  -3   3   4      188.30      222.98       65.85 o
  -2   3   4       64.10       99.16       48.63 <
  -1   3   4     1618.80     1780.95       60.88 o
   0   3   4      520.78      590.17       56.06 o
   1   3   4     1997.75     2359.47       67.17 o
   2   3   4      299.40      312.99       64.92 o
   3   3   4     3106.88     3361.38       86.08 o
   4   3   4      808.51      983.00       88.12 o
   5   3   4     3726.60     3774.39      123.38 o
   6   3   4     5891.03     5380.78      131.26 o
   7   3   4     7323.64     7179.55      149.90 o
   8   3   4     1224.42     1243.57      126.57 o
   9   3   4     2113.33     2205.54      127.69 o
  10   3   4       58.98       24.78      167.95 <
  11   3   4     1293.05     1410.56      242.25 o
  12   3   4       74.21      112.28      132.49 <
  13   3   4      826.00      750.03       49.15 o
  14   3   4       -2.65      122.30       44.94 <
  15   3   4      881.11      644.68       59.99 o
  16   3   4      662.26      547.85       57.88 o
  17   3   4       23.48       35.51       43.99 <
  18   3   4      226.16      313.53       47.23 o
  19   3   4      322.80      208.91       61.82 o
  20   3   4      257.39      387.63       46.39 o
  21   3   4       23.33       24.53       54.56 <
  22   3   4        9.38       29.05       60.25 <
  23   3   4      -15.39        5.24       27.12 <
 -23   4   4       31.85       52.39       50.94 <
 -21   4   4       -1.04       25.85       57.27 <
 -20   4   4      362.82      525.63       62.78 o
 -19   4   4       64.10       58.53       52.94 <
 -18   4   4       59.14       80.72       49.90 <
 -17   4   4      215.08      177.63       52.74 o
 -16   4   4       -7.26        7.72       50.11 <
 -15   4   4       21.03       24.03       53.05 <
 -14   4   4       -8.39        3.60       55.00 <
 -13   4   4       72.23       64.32       50.82 <
 -12   4   4      104.93       99.83       31.96 o
 -11   4   4      728.95      988.63      428.98 <
 -10   4   4     4345.75     4511.86      341.62 o
  -9   4   4     2135.78     2590.67      280.20 o
  -8   4   4     1071.80     1170.01      208.68 o
  -7   4   4     1887.66     2132.86      177.42 o
  -6   4   4        0.58       48.28       85.47 <
  -5   4   4      345.53      295.18      243.90 <
  -4   4   4     2024.67     2081.32      129.18 o
  -3   4   4      144.67      198.11       94.12 <
  -2   4   4       60.83      181.59       69.44 <
  -1   4   4      127.27      223.10       83.60 <
   0   4   4       45.36       45.47      141.98 <
   1   4   4        6.19       12.46      174.12 <
   2   4   4    10751.60     9481.87      247.18 o
   3   4   4      605.91      961.31      119.91 o
   4   4   4      540.45      533.47      105.05 o
   5   4   4    11064.42     8947.96      315.07 o
   6   4   4     8293.05     7274.97      142.52 o
   7   4   4      310.81      190.47      156.96 o
   8   4   4      304.06      218.74      141.51 o
   9   4   4      161.85       34.62      184.07 <
  10   4   4      211.29      100.93      228.85 <
  11   4   4       89.93       63.01      299.19 <
  12   4   4      390.09      364.36       48.31 o
  13   4   4      -23.28       14.99       52.55 <
  14   4   4      702.61      704.53       51.37 o
  15   4   4      159.10      135.14       59.61 o
  16   4   4      225.15      319.72       57.39 o
  17   4   4      349.20      323.27       56.17 o
  18   4   4      174.49      241.79       49.70 o
  19   4   4      157.92      179.43       60.04 o
  20   4   4      157.21      157.91       53.67 o
  21   4   4       13.46      341.57       65.06 <
  22   4   4      -11.42       31.81       60.55 <
  23   4   4       -5.98        4.41       31.94 <
 -22   5   4       37.39      109.97       50.64 <
 -20   5   4       16.43       96.85       41.04 <
 -19   5   4      265.28      223.39       61.11 o
 -18   5   4      407.83      454.08       55.05 o
 -17   5   4      330.48      329.29       54.26 o
 -16   5   4       46.05       10.93       56.55 <
 -15   5   4      582.42      446.54       65.03 o
 -14   5   4     1194.38      994.47       77.01 o
 -13   5   4      721.69      707.39       76.85 o
 -12   5   4     1952.59     1782.09       48.09 o
 -11   5   4      163.44      169.48       57.90 o
 -10   5   4      835.56      976.48      189.34 o
  -9   5   4      -52.41        2.01      328.49 <
  -8   5   4      257.59      209.24      194.12 <
  -7   5   4     4539.16     3882.61      236.72 o
  -6   5   4     2465.67     2400.92      200.20 o
  -5   5   4    10767.73     9075.51      208.64 o
  -4   5   4       18.43       15.93       42.67 <
  -3   5   4     1261.94     1389.16      151.69 o
  -2   5   4     2131.95     2557.96      114.37 o
  -1   5   4      635.61      804.85      229.94 o
   0   5   4     2652.46     3067.93      199.10 o
   1   5   4      233.55      424.95      233.15 <
   2   5   4       48.22      183.65      260.25 <
   3   5   4     6387.10     5858.99      181.40 o
   4   5   4     1199.72     1000.37       80.05 o
   5   5   4     2177.18     2087.36      164.91 o
   6   5   4     1041.64     1136.89      180.63 o
   7   5   4      688.12      646.33      223.76 o
   8   5   4     1038.56     1020.73      268.88 o
   9   5   4      184.20      145.84      327.75 <
  10   5   4     1074.68     1060.26      197.40 o
  11   5   4      294.05      351.34       73.76 o
  12   5   4      808.36      809.16       71.02 o
  13   5   4      342.65      345.18       78.08 o
  14   5   4      -78.99       55.08       57.29 <
  15   5   4      -69.01       13.31       61.47 <
  16   5   4      466.77      494.55       66.50 o
  17   5   4       19.95       31.02       44.54 <
  18   5   4       85.18       29.63       47.54 <
  19   5   4      218.43      254.49       64.49 o
  20   5   4      442.84      722.95       49.73 o
  21   5   4       17.19       69.08       59.68 <
  22   5   4       41.63      216.00       36.18 <
 -20   6   4      110.25       51.77       48.32 o
 -19   6   4       48.08       31.32       54.69 <
 -18   6   4      141.20      125.80       48.03 o
 -17   6   4     1791.21     1608.62       70.18 o
 -16   6   4      165.95      104.08       52.20 o
 -15   6   4      980.36     1005.39       63.28 o
 -14   6   4      313.92      279.74       61.33 o
 -13   6   4      -13.05       10.72       69.85 <
 -12   6   4       25.06       44.55       71.13 <
 -11   6   4     1284.49     1184.19       59.06 o
 -10   6   4      544.54      427.07       53.21 o
  -9   6   4      427.53      207.13       48.43 o
  -8   6   4       10.37        1.15       51.14 <
  -7   6   4       47.86       42.94      356.86 <
  -6   6   4      296.54      363.13      295.92 <
  -5   6   4     1985.26     1756.76      268.77 o
  -4   6   4     2357.97     2305.54      217.42 o
  -3   6   4     2049.97     1924.97       74.14 o
  -2   6   4       75.34       59.48       61.98 <
  -1   6   4      945.94     1302.52      165.76 o
   0   6   4      466.06      533.34      166.47 o
   1   6   4       30.52        4.20      112.96 <
   2   6   4      195.92      100.37      120.26 <
   3   6   4     2246.39     2006.93       46.18 o
   4   6   4      254.69      261.61      187.73 <
   5   6   4      184.06      280.01      233.84 <
   6   6   4       39.12        0.79      273.12 <
   7   6   4       91.02       12.37      313.15 <
   8   6   4     1654.04     1677.10       67.44 o
   9   6   4      475.07      538.08       51.96 o
  10   6   4      744.14      782.97       80.86 o
  11   6   4      -10.09        0.88       84.78 <
  12   6   4      314.44      311.43       81.97 o
  13   6   4      -81.49       42.04       62.59 <
  14   6   4      314.47      470.19       82.34 o
  15   6   4     2658.16     2269.45       93.51 o
  16   6   4      180.36      183.08       57.35 o
  17   6   4       46.44       94.13       54.17 <
  18   6   4       61.56       34.19       47.24 <
  19   6   4      494.47      204.73       53.47 o
  20   6   4      296.94      236.18       45.72 o
  21   6   4      -19.27        9.30       37.12 <
 -20   7   4        1.87        0.18        5.05 o
 -19   7   4       -3.01        0.83       53.02 <
 -18   7   4       12.79       28.52       58.04 <
 -17   7   4       37.58       55.39       61.70 <
 -16   7   4       -3.93       26.43       37.29 <
 -15   7   4     1129.73     1049.19       66.89 o
 -14   7   4      856.06      692.91       55.19 o
 -13   7   4       13.27        3.91       53.69 <
 -12   7   4      859.44      835.51       58.95 o
 -11   7   4      409.30      288.19       96.03 o
 -10   7   4     2576.51     1203.33       80.49 o
  -9   7   4     2910.77     2064.47       78.84 o
  -8   7   4      338.67      228.06       48.26 o
  -7   7   4     5917.31     5322.57       90.89 o
  -6   7   4       88.56       45.01       47.21 <
  -5   7   4      243.31      142.43       49.47 o
  -4   7   4      846.65      916.11       72.98 o
  -3   7   4      710.87      693.46       68.81 o
  -2   7   4       11.70       13.62       72.46 <
  -1   7   4      986.86     1046.95       70.00 o
   0   7   4       49.20       42.50       67.25 <
   1   7   4      332.55      298.88       72.01 o
   2   7   4     2142.50     1909.71       50.85 o
   3   7   4     1316.26     1279.66       48.51 o
   4   7   4      146.40      159.18       46.15 o
   5   7   4      -34.29       18.33       66.46 <
   6   7   4      365.26      380.69       57.05 o
   7   7   4      515.19      515.97       55.52 o
   8   7   4      438.16      501.70       61.61 o
   9   7   4      812.36      788.58       70.01 o
  10   7   4       74.27      201.75       62.43 <
  11   7   4       72.49       49.60       62.83 <
  12   7   4       25.97       18.24       28.26 o
  13   7   4     1187.23      992.27       87.85 o
  14   7   4      969.35     1021.92       81.32 o
  15   7   4       17.66       15.16       72.44 <
  16   7   4      794.03       77.50       69.80 o
  17   7   4      471.92      364.07       62.82 o
  18   7   4      251.79      145.91       53.28 o
  19   7   4      234.66       55.47       47.79 o
 -19   8   4      205.61       13.24       54.69 o
 -18   8   4       -3.20       19.05       51.36 <
 -17   8   4      -43.18      122.47       54.82 <
 -16   8   4       -0.55        0.64        4.85 <
 -15   8   4       83.00      276.65       64.77 <
 -14   8   4      -23.43       53.58       56.89 <
 -13   8   4      -10.62        1.79       62.60 <
 -12   8   4      -10.05       95.76       64.84 <
 -11   8   4     -104.22       11.00       59.25 <
 -10   8   4       59.86       29.13       64.39 <
  -9   8   4     2399.73     2264.44       85.80 o
  -8   8   4      751.28      711.68       71.87 o
  -7   8   4     6100.48     4264.61       98.76 o
  -6   8   4      205.61      351.13       72.97 o
  -5   8   4     1650.65     1973.81       62.32 o
  -4   8   4       57.10       58.23       34.22 o
  -3   8   4      501.18      462.16       43.16 o
  -2   8   4     1670.92     1557.50       49.99 o
  -1   8   4      106.56        8.24       49.43 o
   0   8   4       66.08      136.54       44.65 <
   1   8   4     3177.17     3551.09       73.02 o
   2   8   4      909.32     1056.88       73.45 o
   3   8   4      706.18      687.27       69.68 o
   4   8   4       14.85       45.97       56.03 <
   5   8   4      496.31      373.64       63.04 o
   6   8   4       92.01       45.69       58.16 <
   7   8   4     1144.06     1039.64       69.76 o
   8   8   4      675.95      671.42       67.63 o
   9   8   4     2172.82     2068.43       76.33 o
  10   8   4      112.09      243.21       58.27 <
  11   8   4      177.51      175.04       64.76 o
  12   8   4      827.84      942.22       61.43 o
  13   8   4       19.77       22.38       70.69 <
  14   8   4      197.66      303.98       71.69 o
  15   8   4       38.74      193.59       65.09 <
  16   8   4     1025.36      867.30       62.06 o
  17   8   4      305.17      214.73       52.51 o
  18   8   4      478.01       74.43       73.42 o
  19   8   4      202.50       68.83       27.87 o
 -18   9   4      126.46        9.71       47.09 o
 -17   9   4      142.06        0.60       63.74 o
 -16   9   4       62.72      128.19       52.04 <
 -15   9   4       45.31        4.38       56.23 <
 -14   9   4       27.29       26.16       50.30 <
 -13   9   4      -68.83        0.91       48.76 <
 -12   9   4      389.66      597.76       69.76 o
 -11   9   4      638.75      540.71       55.79 o
 -10   9   4     1036.97     1026.18       78.43 o
  -9   9   4       23.43       95.81       61.85 <
  -8   9   4     1151.94     1239.96       75.28 o
  -7   9   4      442.01      462.02       56.65 o
  -6   9   4     4964.88     4630.54       79.60 o
  -5   9   4      168.51      294.90       55.97 o
  -4   9   4      715.62      707.63       51.29 o
  -3   9   4     3490.67     3457.28       90.01 o
  -2   9   4       71.44       61.67       49.06 <
  -1   9   4     1053.39      899.97       59.20 o
   0   9   4      926.22     1054.84       71.29 o
   1   9   4     4091.99     3839.93       88.84 o
   2   9   4     2847.92     2425.15       86.84 o
   3   9   4      139.60      143.54       71.27 o
   4   9   4      292.80      212.52       55.51 o
   5   9   4      743.57      697.11       59.63 o
   6   9   4     2429.78     1996.80       66.42 o
   7   9   4      104.96       91.70       56.38 <
   8   9   4      -10.86       12.42       27.05 <
   9   9   4       22.83       42.84       56.95 <
  10   9   4       82.06       72.40       55.77 <
  11   9   4       46.86       48.14       54.92 <
  12   9   4       -7.12       16.62       45.78 <
  13   9   4      -74.90        0.06       64.67 <
  14   9   4      105.49       11.09       59.93 <
  15   9   4      343.80       71.53       57.08 o
  16   9   4      222.65       80.94       53.04 o
  17   9   4      350.17       50.84       55.66 o
 -16  10   4      100.57        2.60       36.17 o
 -15  10   4      267.14      174.72       64.37 o
 -14  10   4      102.85       88.51       38.37 o
 -13  10   4       84.13       64.26       41.07 o
 -12  10   4       -4.36       26.41       49.20 <
 -11  10   4      101.91      156.92       46.98 o
 -10  10   4      660.67      541.09       61.80 o
  -9  10   4       64.27       83.41       50.68 <
  -8  10   4       -2.75       14.06       20.17 <
  -7  10   4      348.62      385.74       65.02 o
  -6  10   4       61.96       45.53       55.64 <
  -5  10   4      706.74      813.61       67.50 o
  -4  10   4      175.69      452.67       65.80 o
  -3  10   4       11.80       10.89       67.94 <
  -2  10   4      455.84     1283.18       68.16 o
  -1  10   4       41.23        1.00       66.48 <
   0  10   4      953.31     1052.23       66.56 o
   1  10   4      532.99     1188.37       72.98 o
   2  10   4      188.45      276.43       67.87 o
   3  10   4      411.40      775.15       70.63 o
   4  10   4      876.14     1037.13      103.69 o
   5  10   4      737.09      680.18       76.26 o
   6  10   4      126.92       34.72       66.79 <
   7  10   4      195.48      109.38       52.60 o
   8  10   4      792.25      822.21       63.89 o
   9  10   4       10.32       13.48       50.82 <
  10  10   4      503.50      553.48       50.23 o
  11  10   4      262.09      201.08       47.82 o
  12  10   4      248.40      214.31       42.63 o
  13  10   4      391.26      260.72       54.94 o
  14  10   4      415.83      191.59       74.18 o
  15  10   4      222.28       99.14       33.38 o
  16  10   4      178.77        6.08       29.24 o
 -13  11   4      634.82      635.59       54.84 o
 -12  11   4      139.00      257.73       41.91 o
 -11  11   4      107.20      170.36       41.42 o
 -10  11   4       75.16      112.94       47.17 <
  -9  11   4      165.17      171.37       48.09 o
  -8  11   4      211.44      997.91       56.06 o
  -7  11   4       36.07       89.15       68.66 <
  -6  11   4       33.81      186.40       68.88 <
  -5  11   4       13.20        1.06       56.59 <
  -4  11   4       63.92       59.76       53.20 <
  -3  11   4       36.26      112.32       59.79 <
  -2  11   4      -22.48      221.85       58.29 <
  -1  11   4       -0.64      509.61       35.48 <
   0  11   4        7.61       66.86       55.61 <
   1  11   4       74.00       78.88       60.09 <
   2  11   4      130.69       47.07       62.44 o
   3  11   4      188.02      572.75       60.83 o
   4  11   4       20.67       46.02       73.47 <
   5  11   4       18.77        3.73       78.17 <
   6  11   4       -9.70       31.06       69.95 <
   7  11   4       85.28       91.50       54.36 <
   8  11   4      219.04        8.10       50.77 o
   9  11   4      276.89      127.36       46.91 o
  10  11   4       21.75        0.08       38.57 <
  11  11   4       13.61       39.65       35.37 <
  12  11   4      129.26       11.56       25.81 o
  13  11   4      417.31       16.83       49.54 o
 -10  12   4       -7.92       10.04       41.73 <
  -9  12   4       22.68      107.67       45.81 <
  -8  12   4       26.23      325.87       59.55 <
  -7  12   4       -9.80       94.88       58.62 <
  -6  12   4       15.96       32.82       51.60 <
  -5  12   4        4.67       57.74       54.67 <
  -4  12   4      -14.24        5.78       58.09 <
  -3  12   4        4.54       10.59       47.39 <
  -2  12   4       16.59        3.09       47.32 <
  -1  12   4       11.73      107.69       48.03 <
   0  12   4        6.82       30.83       43.93 <
   1  12   4       24.19       21.02       48.78 <
   2  12   4        3.94        7.11       46.59 <
   3  12   4       27.56        3.05       68.83 <
   4  12   4       42.73        5.02       66.33 <
   5  12   4       35.83        0.33       63.46 <
   6  12   4       59.86      118.24       62.07 <
   7  12   4       46.44       19.69       54.88 <
   8  12   4       29.30        1.45       32.03 <
   9  12   4       52.11       35.58       46.09 <
  -6  13   4       52.71       11.27       39.20 <
  -5  13   4       37.90       33.43       40.52 <
  -4  13   4        2.88        1.39       21.19 <
  -3  13   4        5.78        1.18       46.48 <
  -2  13   4       44.48        0.16       48.04 <
  -1  13   4      -32.73        0.14       33.92 <
   1  13   4       39.64       47.16       46.66 <
   2  13   4       66.79      239.67       50.14 <
   3  13   4       38.61        2.03       45.08 <
   4  13   4       32.40       61.60       39.76 <
   5  13   4       74.18      118.58       42.22 <
 -23   0   5       25.42        7.48       45.78 <
 -21   0   5       53.24      220.47       54.37 <
 -19   0   5      186.46      210.82       78.69 o
 -17   0   5      124.95      120.82       61.17 o
 -15   0   5       65.94       20.80       63.96 <
 -13   0   5       98.07      152.33      327.21 <
 -11   0   5      103.59      176.53       61.18 <
  -7   0   5       61.31       35.04      226.26 <
  -5   0   5      135.23        8.88      126.19 <
  -3   0   5     6967.09     6368.74      170.42 o
  -1   0   5      248.02        0.00       26.77 x
   1   0   5     2069.72        0.00       59.88 x
   3   0   5     4785.42     4444.42      137.66 o
   5   0   5    14805.35    14976.03      232.04 o
   7   0   5      237.04       68.28      115.05 o
   9   0   5       71.35        0.38      178.60 <
  11   0   5     1294.54     1401.20      205.10 o
  13   0   5      190.30      156.00      281.66 <
  15   0   5       -5.96       45.95       66.73 <
  17   0   5        2.84       12.55       63.29 <
  19   0   5      424.32      384.80       64.48 o
  21   0   5      -26.69        7.13       52.05 <
  23   0   5       30.29       17.99       42.15 <
 -24   1   5       21.87      407.06       56.52 <
 -23   1   5       -1.61       11.30       35.06 <
 -22   1   5       27.94       61.36       34.13 <
 -21   1   5        9.57        6.62       47.81 <
 -20   1   5       -8.93        2.67       40.78 <
 -19   1   5       75.61      172.74       48.31 <
 -18   1   5       16.46        1.95       50.51 <
 -17   1   5      127.98      113.10       41.62 o
 -16   1   5       30.29       23.56       25.04 o
 -15   1   5     2353.24     2423.61       46.76 o
 -14   1   5       80.28       89.06       41.14 o
 -13   1   5      233.55      149.99      280.03 <
 -12   1   5       94.53       84.23      117.60 <
 -11   1   5     3073.46     3175.78       54.59 o
 -10   1   5       73.56       20.57      141.33 <
  -9   1   5     1627.15     1792.48      204.44 o
  -5   1   5     5346.58     5143.45      179.61 o
  -4   1   5     8910.46     8868.03      160.45 o
  -3   1   5    45879.24    41536.76      235.32 o
  -2   1   5     1214.17        0.00       45.14 x
  -1   1   5    10267.13        0.00       79.81 x
   0   1   5      -10.26        0.00       36.18 <
   1   1   5    11054.62        0.00      141.66 x
   2   1   5     2844.05     2748.78       60.80 o
   3   1   5    19668.64    15335.11      120.64 o
   4   1   5      703.73      757.19       60.76 o
   5   1   5      140.09      112.13       74.83 <
   6   1   5    13828.27    15926.66      205.97 o
   7   1   5       96.95      269.13      102.56 <
   8   1   5     4332.44     4702.25      114.61 o
   9   1   5       87.20      130.88      119.72 <
  10   1   5       27.89       68.00      153.57 <
  11   1   5      341.69      460.29      180.85 <
  12   1   5      178.13      223.50      172.22 <
  13   1   5     1896.68     1959.58      251.42 o
  14   1   5      -16.76        5.63       52.06 <
  15   1   5      230.86      161.80       43.31 o
  16   1   5       16.29       26.21       26.15 <
  17   1   5       22.19       16.16       44.92 <
  18   1   5      -26.59        0.23       42.59 <
  19   1   5       19.45       29.39       42.05 <
  20   1   5      120.01      188.45       42.35 o
  21   1   5      -18.81        2.52       39.92 <
  22   1   5        8.45       26.53       29.41 <
  23   1   5      -11.07       26.94       40.86 <
 -24   2   5       -1.73      105.55       49.88 <
 -23   2   5       23.13       35.28       43.26 <
 -22   2   5       32.97       41.70       40.71 <
 -21   2   5       65.02      177.83       56.08 <
 -20   2   5      100.93      334.13       57.58 <
 -19   2   5       44.21       89.73       47.82 <
 -18   2   5      448.35      482.19       56.62 o
 -17   2   5      136.68      160.79       46.65 o
 -16   2   5     1303.40     1251.16       50.14 o
 -15   2   5      734.56      676.09       40.45 o
 -14   2   5       47.79        1.77       48.43 <
 -13   2   5        4.58       41.50      201.79 <
 -12   2   5     1115.28     1199.69      225.67 o
 -11   2   5       79.72       11.12      170.00 <
 -10   2   5      101.18      114.02      155.96 <
  -9   2   5    13720.01    12225.37      165.10 o
  -8   2   5      240.69      300.12      154.04 <
  -7   2   5    11672.16    11345.13      209.39 o
  -6   2   5        9.25       25.05      102.78 <
  -5   2   5     1529.17     1530.25       86.73 o
  -4   2   5      108.25      132.93       49.50 o
  -3   2   5     1482.92     1131.62       87.81 o
  -2   2   5     3793.97     3812.44       68.95 o
  -1   2   5     3413.94     3117.53       71.46 o
   0   2   5    30453.39    27824.11      262.26 o
   1   2   5     2500.27     2726.97       53.38 o
   2   2   5       56.31       44.72       67.19 <
   3   2   5     2587.57     2749.42       78.55 o
   4   2   5     4350.68     4946.66       97.76 o
   5   2   5       76.97       46.91       88.02 <
   6   2   5      615.90      748.48      105.20 o
   7   2   5       91.32      148.12      123.40 <
   8   2   5      169.55      202.71      115.66 <
   9   2   5     2499.23     2347.81      132.64 o
  10   2   5       78.25       11.22      143.67 <
  11   2   5      167.57      152.25      186.76 <
  12   2   5       38.15       37.59      115.29 <
  13   2   5      141.45      118.53       41.05 o
  14   2   5       52.19       48.08       46.50 <
  15   2   5      600.82      556.61       60.46 o
  16   2   5        0.11        0.16        1.41 o
  17   2   5       47.50        0.00       42.93 <
  18   2   5       80.37       68.98       44.23 <
  19   2   5       13.46        2.42       38.37 <
  20   2   5       30.51       51.03       32.40 <
  21   2   5       63.94       75.58       44.25 <
  22   2   5       36.14       83.19       52.21 <
  23   2   5       -8.85       82.76       35.70 <
 -23   3   5       97.97      677.59       68.01 <
 -22   3   5       82.53      154.13       66.85 <
 -21   3   5       35.27      139.15       58.23 <
 -20   3   5       48.55      102.81       50.91 <
 -19   3   5     1408.44     2268.53       78.96 o
 -18   3   5      248.67      345.18       50.83 o
 -17   3   5      -21.18       15.46       46.26 <
 -16   3   5       67.09       80.60       30.82 o
 -15   3   5     2722.67     2276.54       57.33 o
 -14   3   5     1052.04     1009.75       43.37 o
 -13   3   5      565.29      565.35       43.12 o
 -12   3   5      315.99      622.52      314.86 <
 -11   3   5     1201.92     1696.94      260.51 o
 -10   3   5     3639.80     3573.94      263.87 o
  -9   3   5     2165.10     2650.01      224.73 o
  -8   3   5        5.84        5.30       25.00 o
  -7   3   5      666.01      643.10      259.98 o
  -6   3   5      442.66      426.11      230.27 <
  -5   3   5     2295.78     2114.93      194.67 o
  -4   3   5        0.10        0.09        7.31 <
  -3   3   5      174.08      245.65       78.76 o
  -2   3   5      941.80     1004.69       59.80 o
  -1   3   5     1358.33     1472.92       96.64 o
   0   3   5     4912.78     5052.79       78.46 o
   1   3   5     3632.93     3912.27       78.71 o
   2   3   5      800.88      840.45       60.13 o
   3   3   5     9299.69    10469.39      134.93 o
   4   3   5     4460.73     4921.83      220.82 o
   5   3   5      270.03      386.12      132.50 o
   6   3   5      529.41      722.03      125.44 o
   7   3   5     2205.31     1825.44      149.42 o
   8   3   5     1769.22     1674.82      138.63 o
   9   3   5       -0.63        0.20       95.01 <
  10   3   5      982.63     1036.88      175.44 o
  11   3   5     1320.03     1453.46      242.50 o
  12   3   5      416.42      521.65      230.53 <
  13   3   5      176.96      138.56       47.70 o
  14   3   5      494.47      664.03       48.63 o
  15   3   5     2600.24     2088.39       72.93 o
  16   3   5      951.34      795.35       52.75 o
  17   3   5     1629.24     1988.45       50.20 o
  18   3   5        7.86        9.53       44.08 <
  19   3   5       49.96       69.64       49.01 <
  20   3   5      124.26      185.32       48.18 o
  21   3   5       -0.25        1.19      111.40 <
  22   3   5      -10.90        3.95       74.58 <
  23   3   5      -26.21       14.50       29.72 <
 -23   4   5        3.46        0.52       56.11 <
 -22   4   5      -23.28        2.82       59.45 <
 -21   4   5       -0.61        2.17       31.40 <
 -20   4   5       34.88       55.95       76.33 <
 -19   4   5       78.99       41.06       56.00 <
 -18   4   5       74.18       75.92       52.22 <
 -17   4   5       57.01      118.41       53.76 <
 -16   4   5      741.01      454.92       69.12 o
 -15   4   5      211.14       37.01       56.93 o
 -14   4   5      131.04      153.70       56.71 o
 -13   4   5      343.03      343.46       51.64 o
 -12   4   5      176.54       94.15       46.41 o
 -11   4   5      319.27       91.42      337.05 <
 -10   4   5     1567.51     1764.30      264.26 o
  -9   4   5     1643.92     1657.55      206.33 o
  -8   4   5     7160.24     7174.67      162.25 o
  -7   4   5      672.45      710.82      174.70 o
  -6   4   5     1747.62     1641.18      142.98 o
  -5   4   5     1549.91     1581.10      257.06 o
  -4   4   5     5033.77     4531.44      150.01 o
  -3   4   5       86.72       61.78       99.03 <
  -2   4   5     6978.35     7350.32       94.37 o
  -1   4   5       38.29       21.95       84.39 <
   0   4   5     1392.11     1665.34       84.30 o
   1   4   5     1130.78     1091.89      184.72 o
   2   4   5       82.81       99.36      151.85 <
   3   4   5      101.18      122.51      111.03 <
   4   4   5      515.71      540.93      139.10 o
   5   4   5      349.78      373.60      228.54 <
   6   4   5     3959.81     3884.03      147.40 o
   7   4   5       54.38        5.40      163.86 <
   8   4   5     2927.67     3149.55      151.97 o
   9   4   5     2611.88     3161.48      200.22 o
  10   4   5      168.38      137.09      244.77 <
  11   4   5      235.77       12.49      259.08 <
  12   4   5      282.33      202.92       46.32 o
  13   4   5      -25.95      109.69       48.89 <
  14   4   5      -45.25        1.96       46.15 <
  15   4   5     1382.12     1438.44       52.40 o
  16   4   5      459.04      412.88       57.74 o
  17   4   5      218.43      216.29       42.43 o
  18   4   5      174.35      216.39       53.78 o
  19   4   5      208.44      197.38       62.25 o
  20   4   5       72.51      123.94       39.72 o
  21   4   5       70.48       28.46       67.52 <
  22   4   5       17.27        3.25       52.08 <
  23   4   5       -6.71       77.08       32.12 <
 -21   5   5        3.66        2.61       77.31 <
 -20   5   5      235.45      298.84       58.21 o
 -19   5   5        4.90        0.17       58.92 <
 -18   5   5       21.85       11.87       51.35 <
 -17   5   5      594.23      520.15       56.85 o
 -16   5   5      178.38      205.00       62.71 o
 -15   5   5       97.56      105.19       67.67 <
 -14   5   5     2161.25     1775.36       66.01 o
 -13   5   5      295.29      268.58       54.14 o
 -12   5   5      161.78      118.63       48.25 o
 -11   5   5      503.50      427.32       44.19 o
 -10   5   5       82.06       18.68      205.04 <
  -9   5   5      357.97       72.58      308.46 <
  -8   5   5      -54.97      146.52      267.88 <
  -7   5   5     1817.19     1710.78      210.30 o
  -6   5   5      144.05       79.20      190.07 <
  -5   5   5     1237.02     1165.46      165.86 o
  -4   5   5    23553.60    19336.08      291.09 o
  -3   5   5      -16.17        1.87      139.87 <
  -2   5   5      112.42       89.22      255.16 <
  -1   5   5     2626.73     2917.62      236.91 o
   0   5   5       -8.11        0.00      221.10 <
   1   5   5      367.64      455.12      245.82 <
   2   5   5     8371.57     8884.94      293.02 o
   3   5   5     5044.80     4974.44      130.30 o
   4   5   5     8364.41     7580.00      151.66 o
   5   5   5      351.72      264.71      174.35 o
   6   5   5     1176.19     1103.72      187.68 o
   7   5   5     1120.69     1113.74      225.53 o
   8   5   5       40.16       33.32       96.29 <
   9   5   5      194.04      115.55      332.92 <
  10   5   5      267.31      315.90      213.17 <
  11   5   5     1089.34     1057.89       72.52 o
  12   5   5      533.67      480.27       69.43 o
  13   5   5     -148.56       11.48       81.48 <
  14   5   5       40.50      125.53       69.65 <
  15   5   5       57.87      180.87       59.92 <
  16   5   5      292.43      372.08       52.11 o
  17   5   5       46.02       17.06       53.22 <
  18   5   5      139.60       58.43       45.43 o
  19   5   5      -23.98        0.01       61.57 <
  20   5   5      308.46      386.90       52.06 o
  21   5   5       11.91      256.41       66.14 <
  22   5   5      -33.03        1.89       33.89 <
 -20   6   5       67.42       21.45       35.32 o
 -19   6   5      115.07      183.82       45.58 o
 -18   6   5      146.04      157.76       48.22 o
 -17   6   5       28.43       15.05       58.97 <
 -16   6   5      496.95      491.95       55.68 o
 -15   6   5      421.77      349.54       58.75 o
 -14   6   5       67.04       43.64       66.70 <
 -13   6   5       81.12        4.79       69.36 <
 -12   6   5      309.92      283.61       72.98 o
 -11   6   5      173.12       93.64       55.50 o
 -10   6   5      466.75      356.05       49.49 o
  -9   6   5      100.97       97.64       52.07 <
  -8   6   5      119.46      114.54      138.31 <
  -7   6   5      -94.71       18.86      331.45 <
  -6   6   5       77.52      136.57      299.58 <
  -5   6   5      110.45       10.65      259.89 <
  -4   6   5      544.96      599.16       61.21 o
  -3   6   5      938.31      888.41       63.50 o
  -2   6   5      247.86      306.61       62.82 o
  -1   6   5       -6.77       13.07      180.22 <
   0   6   5      419.39      675.75      170.86 o
   1   6   5      498.86      524.44      125.24 o
   2   6   5      162.78      150.44      199.67 <
   3   6   5      388.80      387.89      225.21 <
   4   6   5      589.41      735.19      228.22 o
   5   6   5      209.94      162.81      259.80 <
   6   6   5      216.14      243.38       47.54 o
   7   6   5     1231.56     1043.76       72.74 o
   8   6   5       12.96       21.19       16.94 o
   9   6   5      228.50      267.77       55.46 o
  10   6   5      176.82       92.21       67.53 o
  11   6   5       83.75      360.42      125.30 <
  12   6   5      686.68      801.36      139.60 o
  13   6   5     -209.49       23.50      118.81 <
  14   6   5        5.73        3.73       75.86 <
  15   6   5      436.15      247.11       79.65 o
  16   6   5      146.50      170.24       58.71 o
  17   6   5       27.07       14.29       63.42 <
  18   6   5      163.18       56.22       57.59 o
  19   6   5      768.37      592.00       52.57 o
  20   6   5      236.33      338.53       45.57 o
  21   6   5      -14.59        6.98       31.94 <
 -20   7   5       75.36       31.61       32.66 o
 -19   7   5       38.22       60.66       51.52 <
 -18   7   5       73.20      122.98       55.78 <
 -17   7   5      -87.30       41.94       64.78 <
 -16   7   5      154.30      298.23       66.56 o
 -15   7   5      962.91      835.18       58.86 o
 -14   7   5      625.20      562.74       68.42 o
 -13   7   5      720.58      709.55       58.15 o
 -12   7   5      107.61       85.58       60.42 o
 -11   7   5      245.74      116.71       62.55 o
 -10   7   5     2714.02     2222.12       83.15 o
  -9   7   5     1661.19      611.02       71.39 o
  -8   7   5      436.50      151.89       54.35 o
  -7   7   5      623.38      197.41       54.08 o
  -6   7   5     2343.20     2348.94       55.19 o
  -5   7   5       17.97       27.94       46.22 <
  -4   7   5       91.36       61.53       60.83 <
  -3   7   5       24.65        2.03       71.78 <
  -2   7   5      131.52       92.31       69.89 <
  -1   7   5       47.29      165.03       71.34 <
   0   7   5      460.36      632.20       42.70 o
   1   7   5      648.74      692.43       52.53 o
   2   7   5     1597.19     1585.11       60.47 o
   3   7   5      124.83       12.21       49.45 o
   4   7   5      470.47      484.49       47.88 o
   5   7   5      984.25      954.47       48.77 o
   6   7   5      410.98      535.14       48.75 o
   7   7   5     1021.34      692.17       48.03 o
   8   7   5     2147.93     2032.47       60.52 o
   9   7   5     3666.74     3540.86       96.02 o
  10   7   5     -108.28      108.48       83.26 <
  11   7   5      126.34      164.20       64.19 o
  12   7   5      -27.73       65.79       67.95 <
  13   7   5      862.74      852.87       81.59 o
  14   7   5      169.19       50.78       77.11 o
  15   7   5       76.61        0.02       71.39 <
  16   7   5     1161.18     1042.95       71.34 o
  17   7   5      280.52      206.58       56.94 o
  18   7   5      188.59      233.04       53.37 o
  19   7   5      349.01      204.70       50.34 o
  20   7   5        1.99        5.92        9.38 <
 -19   8   5       39.25       16.92       37.08 <
 -18   8   5      -14.19       24.16       72.39 <
 -17   8   5      -67.30       29.06       54.58 <
 -16   8   5       -9.64       35.99       52.46 <
 -15   8   5     -110.12       24.50       63.41 <
 -14   8   5      183.22      168.89       62.01 o
 -13   8   5       90.13       55.29       60.51 <
 -12   8   5        0.00        0.00        5.02 <
 -11   8   5      -42.70        3.68       58.92 <
 -10   8   5      255.42      234.31       70.56 o
  -9   8   5     1494.11     1253.57      109.37 o
  -8   8   5     1231.90     1121.24       69.12 o
  -7   8   5     4021.35     3160.21       84.78 o
  -6   8   5     3656.08     3564.59       82.10 o
  -5   8   5       68.58       11.82       55.19 <
  -4   8   5       43.85       31.36       42.35 <
  -3   8   5      263.43      190.92       45.42 o
  -2   8   5     4418.48     3890.56       50.98 o
  -1   8   5      524.41      570.75       50.08 o
   0   8   5      350.87      472.27       59.41 o
   1   8   5      318.53      400.20       59.01 o
   2   8   5     2030.31     1981.56       77.06 o
   3   8   5       97.66      119.53       62.89 <
   4   8   5      713.16      669.00       53.42 o
   5   8   5      -22.73        9.47       60.68 <
   6   8   5      871.60      854.70       63.95 o
   7   8   5      444.19      477.25       62.91 o
   8   8   5      236.76      238.01       43.06 o
   9   8   5       19.63       24.58       61.95 <
  10   8   5      335.77      361.95       65.33 o
  11   8   5      -45.59        0.17       57.88 <
  12   8   5       53.22      129.37       59.43 <
  13   8   5      -17.97       18.04       77.06 <
  14   8   5      125.29       74.13       68.80 <
  15   8   5       76.07        7.91       61.92 <
  16   8   5      239.48       10.08       58.86 o
  17   8   5      289.97      124.21       54.18 o
  18   8   5      418.79        3.37       65.75 o
  19   8   5       -1.47       59.00       27.61 <
 -18   9   5       91.41        4.67       46.77 o
 -17   9   5       33.99       22.48       43.93 <
 -16   9   5       33.24       53.70       38.24 <
 -15   9   5       27.83       60.81       54.18 <
 -14   9   5      222.44      326.08       46.37 o
 -13   9   5      -34.05      110.67       47.29 <
 -12   9   5       13.60       19.40       40.66 <
 -11   9   5       66.96       79.97       55.89 <
 -10   9   5      100.76      128.15       62.11 <
  -9   9   5       81.77       68.31       56.14 <
  -8   9   5        6.80        7.28       28.41 <
  -7   9   5      437.45      463.48       57.66 o
  -6   9   5      548.90      721.60       78.67 o
  -5   9   5      123.67       83.33       48.87 o
  -4   9   5     1713.24     1737.79       60.92 o
  -3   9   5     1659.08     1868.40       58.26 o
  -2   9   5       67.89       13.11       58.92 <
  -1   9   5      465.63      390.97       57.25 o
   0   9   5       16.16       57.06       54.54 <
   1   9   5     5304.23     4833.89       97.37 o
   2   9   5     5954.04     4825.22       98.37 o
   3   9   5      705.63      572.50       75.44 o
   4   9   5      882.41      965.21       80.05 o
   5   9   5      269.86        0.92       60.78 o
   6   9   5     1536.47     1448.27       73.94 o
   7   9   5        3.00        2.28       56.85 <
   8   9   5      -52.43       26.58       54.19 <
   9   9   5       87.98       86.37       57.36 <
  10   9   5       -7.04       67.87       55.08 <
  11   9   5      104.43       98.56       53.49 o
  12   9   5       -1.25        1.20       14.10 <
  13   9   5      -40.56        3.36       62.38 <
  14   9   5      291.74      203.80       58.95 o
  15   9   5      631.95      596.15       55.76 o
  16   9   5      219.64       69.42       53.15 o
  17   9   5      271.23        0.00       31.75 o
 -16  10   5       70.08       18.92       37.48 o
 -15  10   5       62.95        9.96       64.63 <
 -14  10   5      -28.82        1.33       40.23 <
 -13  10   5      121.38      138.39       47.16 o
 -12  10   5      443.48      850.58       53.69 o
 -11  10   5      241.85      228.09       44.16 o
 -10  10   5      470.79      485.25       49.25 o
  -9  10   5      -29.49       19.18       50.32 <
  -8  10   5       -1.00        4.03       13.53 <
  -7  10   5     1988.96     1570.74       71.18 o
  -6  10   5     1431.09     1559.73       67.83 o
  -5  10   5      112.20        5.48       54.01 o
  -4  10   5       42.62      102.31       44.66 <
  -3  10   5       95.83      183.26       67.67 <
  -2  10   5      -16.85       28.64       53.85 <
  -1  10   5      332.36      610.94       68.78 o
   0  10   5     2572.18     2861.70       76.22 o
   1  10   5      722.81      814.95       68.83 o
   2  10   5      803.23      753.72       74.02 o
   3  10   5       33.33       18.22       70.72 <
   4  10   5      130.22       17.83       98.28 <
   5  10   5      995.34      932.34       74.23 o
   6  10   5       64.85       41.49       67.44 <
   7  10   5      126.92       96.41       54.65 o
   8  10   5      303.10      316.18       53.95 o
   9  10   5       15.72       36.79       52.30 <
  10  10   5       74.45        0.04       48.74 <
  11  10   5      115.29       92.04       57.42 o
  12  10   5        0.09        0.02        2.69 <
  13  10   5      257.41      182.28       56.70 o
  14  10   5      375.23       30.15       76.49 o
  15  10   5      185.75       44.83       31.64 o
 -13  11   5      402.20        1.23       54.87 o
 -12  11   5       13.52        2.53       20.46 <
 -11  11   5      -25.95       40.32       42.45 <
 -10  11   5      -42.23        2.39       43.51 <
  -9  11   5      -50.26       58.41       51.65 <
  -8  11   5      -98.48       69.52       52.76 <
  -7  11   5      135.23      441.51       75.09 <
  -6  11   5      -28.77       16.96       80.10 <
  -5  11   5       47.00      140.90       60.26 <
  -4  11   5       34.97       67.28       57.12 <
  -3  11   5       32.38      229.93       57.15 <
  -2  11   5       -3.00      128.11       59.86 <
  -1  11   5      104.64      281.96       58.52 <
   0  11   5       32.76      137.44       56.41 <
   1  11   5      371.43     1093.99       63.12 o
   2  11   5       36.89       62.52       60.43 <
   3  11   5       16.76        0.04       64.45 <
   4  11   5        3.90        1.33       28.38 <
   5  11   5        7.77       25.05       82.50 <
   6  11   5      273.96      324.48       80.28 o
   7  11   5       46.93       19.42       54.89 <
   8  11   5      317.30      185.79       49.11 o
   9  11   5       59.94       69.32       40.84 <
  10  11   5       26.59        0.51       38.32 <
  11  11   5       97.97      207.60       36.73 o
  12  11   5      170.98       78.24       31.31 o
  13  11   5      371.03       25.42       49.51 o
 -10  12   5       19.95      163.58       38.89 <
  -9  12   5      -15.72        4.57       41.17 <
  -8  12   5       -3.81        9.95       50.92 <
  -7  12   5       12.27       47.39       56.17 <
  -6  12   5      -46.86       14.11       59.31 <
  -5  12   5        1.02       10.43       60.13 <
  -4  12   5      -41.94        3.01       39.47 <
  -3  12   5       -4.92        0.07       46.11 <
  -2  12   5        3.84       21.21       47.00 <
  -1  12   5       21.32       17.34       46.23 <
   0  12   5       13.77       36.47       45.15 <
   1  12   5       50.55       16.69       48.86 <
   2  12   5       22.58      346.08       49.01 <
   3  12   5       31.73       28.45       59.73 <
   4  12   5        2.08        8.85       46.34 <
   5  12   5       40.17        3.26       53.08 <
   6  12   5        8.15       30.47       57.38 <
   7  12   5       33.57      105.65       63.29 <
   8  12   5      298.46      506.09       52.82 o
   9  12   5       44.07        6.09       44.86 <
  -5  13   5       27.45       11.35       38.50 <
  -4  13   5       22.56       25.41       37.66 <
  -3  13   5       54.92        2.74       46.31 <
  -2  13   5       25.42      176.45       47.50 <
  -1  13   5      -70.91       20.83       43.99 <
   1  13   5       53.47       20.02       49.11 <
   2  13   5       51.07        3.87       42.74 <
   3  13   5       40.23       58.20       44.90 <
   4  13   5       61.82       28.52       40.42 <
   5  13   5       26.64      164.02       36.16 <
 -22   0   6       13.16      210.33       53.46 <
 -20   0   6      -17.23       56.67       74.64 <
 -18   0   6      337.29      768.67       76.14 o
 -16   0   6      151.68      144.94       27.83 o
 -14   0   6      408.04       37.19       71.39 o
 -12   0   6     5368.58     5519.69       98.72 o
 -10   0   6     1337.02     1381.40       57.98 o
  -6   0   6     1318.14     1649.38      168.95 o
  -4   0   6    41500.23    35288.77      432.83 o
  -2   0   6   133543.39        0.00      450.71 x
   0   0   6    41770.94        0.00      226.65 x
   2   0   6   184076.83   188668.94      600.31 o
   4   0   6      -76.07        2.01      105.58 <
   6   0   6    12563.05    13211.25      245.12 o
   8   0   6     1106.94     1240.71      142.76 o
  10   0   6      999.27      827.76      173.97 o
  12   0   6      202.79      231.27      291.06 <
  14   0   6       15.55      101.37       63.84 <
  16   0   6     1200.74     1154.57       65.72 o
  18   0   6      742.73      679.56       71.74 o
  20   0   6      311.36      502.64       69.31 o
  22   0   6      218.89      641.70       36.80 o
 -24   1   6        1.34      324.92       55.40 <
 -23   1   6       14.55       20.68       36.37 <
 -22   1   6       -5.49        4.92       36.78 <
 -21   1   6      115.07      269.42       48.47 o
 -20   1   6       -5.87       19.68       36.52 <
 -19   1   6      179.59      404.47       49.86 o
 -18   1   6       24.70       24.30       53.36 <
 -17   1   6       85.09        0.01       47.80 <
 -16   1   6      760.94      774.20       40.60 o
 -15   1   6     2690.86     2412.29       52.15 o
 -14   1   6      110.78      137.27       44.07 o
 -13   1   6      213.26      385.53      297.71 <
 -12   1   6     1112.59      946.61      197.05 o
 -11   1   6      534.43      582.54      118.36 o
 -10   1   6      713.09      671.14      135.06 o
  -9   1   6      512.84      327.14      206.78 o
  -5   1   6      878.65      703.68       75.27 o
  -4   1   6     1430.83     1811.55       78.41 o
  -3   1   6   181215.45   178305.73      582.39 o
  -2   1   6       27.34       34.43       37.18 <
  -1   1   6      147.68      174.53       35.52 o
   0   1   6    19322.77        0.00      105.17 x
   1   1   6    26565.55    24254.60      224.67 o
   2   1   6    23749.03    22914.73      166.11 o
   3   1   6    55870.25    56392.32      237.63 o
   4   1   6    40409.66    43796.41      252.10 o
   5   1   6    11228.56    11755.11      180.11 o
   6   1   6     4830.69     5658.69      118.14 o
   7   1   6     2392.12     2475.12      119.12 o
   8   1   6        5.56       66.45      130.27 <
   9   1   6      339.58       80.90      133.31 o
  10   1   6       96.54       28.56      151.12 <
  11   1   6       45.18        0.02      186.41 <
  12   1   6       40.14       69.22      113.27 <
  13   1   6      198.39        5.84      228.61 <
  14   1   6        8.09       43.94       44.67 <
  15   1   6      239.60      238.67       41.23 o
  16   1   6      180.32      272.85       43.98 o
  17   1   6     1703.28     1718.07       65.44 o
  18   1   6       16.46       52.73       42.69 <
  19   1   6       70.04      233.67       43.80 <
  20   1   6        7.03       11.85       32.32 <
  21   1   6      333.12      423.16       34.24 o
  22   1   6        0.79       70.96       15.71 <
  23   1   6        8.01       22.43       33.08 <
 -24   2   6       22.40       22.32       48.81 <
 -23   2   6       39.58      150.67       42.25 <
 -22   2   6       89.64      238.75       41.31 o
 -21   2   6       65.61      205.95       58.34 <
 -20   2   6       90.53      154.22       49.01 <
 -19   2   6       18.81        9.27       58.40 <
 -18   2   6     1621.72     1450.87       76.38 o
 -17   2   6       53.16       14.92       43.60 <
 -16   2   6      550.84      489.93       41.60 o
 -15   2   6     1741.99     1543.77       42.83 o
 -14   2   6       66.03       32.46       39.92 <
 -13   2   6      282.78      316.25       39.91 o
 -12   2   6     1461.62     1450.24      234.57 o
 -11   2   6      399.92      435.61      173.90 o
 -10   2   6      139.48      104.18      168.43 <
  -9   2   6     2408.36     2500.21      193.28 o
  -8   2   6      167.94      186.68      108.53 o
  -7   2   6      355.23      481.40      134.00 o
  -6   2   6     1759.77     1924.42      102.61 o
  -5   2   6      884.80     1063.57       88.17 o
  -4   2   6       37.29       32.53       30.32 o
  -3   2   6       87.78       28.09       92.64 <
  -2   2   6     6949.80     7184.33       76.90 o
  -1   2   6     8006.75     7543.79      126.13 o
   0   2   6     1281.58     1260.61       69.75 o
   1   2   6      158.31       92.08       67.81 o
   2   2   6      756.35     1027.20       84.94 o
   3   2   6      277.75      379.48       87.06 o
   4   2   6     5450.90     6321.03      107.89 o
   5   2   6    12008.23    12418.05      188.53 o
   6   2   6    16215.81    15947.64      232.29 o
   7   2   6     2098.59     2222.33      128.19 o
   8   2   6      575.73      549.46      158.41 o
   9   2   6      -61.15        0.02      140.86 <
  10   2   6     3383.73     3522.88      150.72 o
  11   2   6      550.84      644.96      200.93 o
  12   2   6     1764.34     1805.69      218.11 o
  13   2   6      647.95      675.69       41.42 o
  14   2   6      200.73      199.55       50.81 o
  15   2   6        9.28       14.28       48.29 <
  16   2   6      587.62      822.14       47.74 o
  17   2   6      178.90      106.31       51.15 o
  18   2   6      107.10      152.39       50.84 o
  19   2   6     1268.94     1485.52       44.67 o
  20   2   6       -2.34        5.57       20.99 <
  21   2   6       68.15      107.07       48.00 <
  22   2   6        2.94       16.80       39.13 <
  23   2   6        7.32      138.73       34.82 <
 -23   3   6       -5.37       90.02       60.88 <
 -22   3   6      302.64      428.24       55.53 o
 -21   3   6       63.03      166.02       58.91 <
 -20   3   6       30.64      156.68       46.70 <
 -19   3   6       63.52        1.32       74.01 <
 -18   3   6       92.11      127.05       62.07 <
 -17   3   6      146.67      124.23       51.84 o
 -16   3   6      129.92      126.27       45.25 o
 -15   3   6       45.73       19.27       47.45 <
 -14   3   6       46.65       44.64       41.20 <
 -13   3   6       67.47       11.24       54.31 <
 -12   3   6      177.89      106.84      302.74 <
 -11   3   6      886.65     1149.49      266.64 o
 -10   3   6     2378.45     2297.53      211.79 o
  -9   3   6     4068.81     3847.75      335.84 o
  -8   3   6     2012.37     1888.46      159.47 o
  -7   3   6     9928.66     8636.12      353.19 o
  -6   3   6     2637.36     1943.60      205.45 o
  -5   3   6      212.05      239.07      203.60 <
  -4   3   6     1201.32     1167.02      132.56 o
  -3   3   6      300.12      311.61       73.26 o
  -2   3   6     1485.31     1845.88       41.54 o
  -1   3   6      285.23      345.10      144.58 o
   0   3   6      323.65      510.65       86.14 o
   1   3   6       23.53       39.88       66.46 <
   2   3   6      141.32      290.45       68.14 o
   3   3   6      898.73     1550.07       79.23 o
   4   3   6     4133.42     4390.89      217.89 o
   5   3   6     2521.56     2924.23      213.38 o
   6   3   6     2342.20     2449.68      127.91 o
   7   3   6      285.05      354.12      162.56 <
   8   3   6     3478.35     3463.89      122.86 o
   9   3   6     1455.11     1295.00      156.56 o
  10   3   6     1778.08     1839.21      180.93 o
  11   3   6      417.10      353.38      244.90 <
  12   3   6      -56.90       32.47      206.63 <
  13   3   6      587.93      603.95       45.74 o
  14   3   6      -12.45       61.31       45.32 <
  15   3   6      201.76      193.96       50.05 o
  16   3   6      399.74      486.94       40.20 o
  17   3   6      101.07      142.68       44.18 o
  18   3   6       41.76      110.82       49.63 <
  19   3   6       30.29       95.65       70.22 <
  20   3   6       86.88      139.63       46.27 o
  21   3   6      -17.62       14.75       57.69 <
  22   3   6       -5.51       54.47       40.44 <
  23   3   6       24.54       71.73       30.60 <
 -23   4   6       -3.20        0.13       53.98 <
 -22   4   6      -23.33        1.35       67.53 <
 -21   4   6      -18.37        0.11       45.48 <
 -20   4   6       12.29        7.54       34.99 <
 -19   4   6       51.51       45.54       62.86 <
 -18   4   6     1165.55     1108.89       67.23 o
 -17   4   6      -81.59       40.67       54.95 <
 -16   4   6        9.91       12.74       27.83 <
 -15   4   6      206.20      205.87       54.17 o
 -14   4   6      695.48      658.28       48.65 o
 -13   4   6      355.03      342.36       45.11 o
 -12   4   6       33.79       29.54       20.12 o
 -11   4   6     1107.55     1488.11      344.92 o
 -10   4   6     2497.16     2651.51      271.39 o
  -9   4   6      -34.05       50.33      224.61 <
  -8   4   6      378.65      358.35      193.61 o
  -7   4   6     2968.65     3140.43      158.68 o
  -6   4   6     6419.45     6097.45      161.10 o
  -5   4   6      613.33      526.97      234.35 o
  -4   4   6      874.57      938.81      156.62 o
  -3   4   6      628.31      707.56       93.79 o
  -2   4   6     1972.35     2208.19      116.91 o
  -1   4   6     7146.45     6793.79      147.20 o
   0   4   6       53.28      127.50       92.37 <
   1   4   6      708.39      770.26      107.86 o
   2   4   6      682.97      867.28      120.53 o
   3   4   6     3798.44     3262.41      161.61 o
   4   4   6      193.19      154.94      108.91 o
   5   4   6    13172.01    12524.18      177.24 o
   6   4   6     1593.88     1737.39      148.13 o
   7   4   6       80.93       60.05      181.07 <
   8   4   6       61.38       89.36      121.55 <
   9   4   6      235.61      270.13      163.86 <
  10   4   6      450.55      639.96      243.31 <
  11   4   6      -66.11       41.89      182.95 <
  12   4   6      440.47      427.67       42.85 o
  13   4   6       98.38      124.81       44.10 o
  14   4   6      174.90      253.29       46.88 o
  15   4   6       15.27        0.52       43.05 <
  16   4   6      287.34      281.34       48.67 o
  17   4   6       51.51        5.65       49.39 <
  18   4   6      366.45      213.90       64.88 o
  19   4   6      375.63      344.14       58.86 o
  20   4   6      336.76      356.76       56.30 o
  21   4   6       -2.02       16.76       72.01 <
  22   4   6       20.28       72.30       35.85 <
 -21   5   6       14.83       28.30       41.50 <
 -20   5   6      386.18      420.54       42.57 o
 -19   5   6      260.91      292.42       46.71 o
 -18   5   6      -88.27        3.18       52.87 <
 -17   5   6      867.01      765.18       66.22 o
 -16   5   6       88.70       71.93       60.13 <
 -15   5   6      388.60      305.92       63.54 o
 -14   5   6       56.77       26.08       56.31 <
 -13   5   6       76.52       23.21       57.93 <
 -12   5   6      281.76      275.16       44.36 o
 -11   5   6      923.44      752.10       57.01 o
 -10   5   6      131.40      158.33       63.56 o
  -9   5   6       94.11       16.91      338.73 <
  -8   5   6      820.19      917.41      244.29 o
  -7   5   6       11.28        0.29      245.92 <
  -6   5   6      233.70      357.37      214.53 <
  -5   5   6      364.07      441.50      196.77 <
  -4   5   6     3186.35     2647.75      133.39 o
  -3   5   6     1029.64      893.00      160.30 o
  -2   5   6      287.16      280.74      267.84 <
  -1   5   6     1997.28     3000.39      239.47 o
   0   5   6      -11.34        4.67      235.65 <
   1   5   6     4446.77     4412.41      245.35 o
   2   5   6      657.21      867.65      282.97 o
   3   5   6       40.30       50.51      134.29 <
   4   5   6     8176.42     7177.85      146.20 o
   5   5   6       41.83        5.91      180.51 <
   6   5   6      -40.96        1.89      195.55 <
   7   5   6      193.31       40.35      232.58 <
   8   5   6       22.53       18.43       79.94 <
   9   5   6      277.58      160.16      348.63 <
  10   5   6      168.65       77.70       63.80 o
  11   5   6      513.55      251.89       63.42 o
  12   5   6     2596.08     2435.24       79.21 o
  13   5   6      341.11      483.94       76.38 o
  14   5   6     -118.09        0.07       60.03 <
  15   5   6      268.50      336.92       58.08 o
  16   5   6       53.39      142.20       73.53 <
  17   5   6       29.83       20.54       56.61 <
  18   5   6       95.62       50.34       48.95 o
  19   5   6       93.71      124.04       49.36 <
  20   5   6        1.84        1.01       12.12 <
  21   5   6       -0.88        3.56       33.82 <
  22   5   6      -26.59       34.71       27.58 <
 -20   6   6       21.45       29.74       29.38 <
 -19   6   6       42.30       20.49       43.14 <
 -18   6   6      127.16      122.79       47.68 o
 -17   6   6      -20.37        0.40       51.65 <
 -16   6   6      259.21      244.73       54.57 o
 -15   6   6      199.71      198.61       58.15 o
 -14   6   6       80.75       55.69       66.59 <
 -13   6   6      728.95      731.31       54.29 o
 -12   6   6     1288.99     1239.93       50.98 o
 -11   6   6      183.78      114.02       49.88 o
 -10   6   6       37.97       42.85       57.92 <
  -9   6   6       58.03        2.01       51.08 <
  -8   6   6      108.26      126.94       27.82 o
  -7   6   6        3.50       44.15      346.45 <
  -6   6   6     -139.97        1.12      280.92 <
  -5   6   6        3.01       16.60      272.50 <
  -4   6   6      145.43      188.05       49.99 o
  -3   6   6      368.44      396.98       60.28 o
  -2   6   6      304.08      470.31      195.55 <
  -1   6   6      584.67      711.43      190.71 o
   0   6   6      425.24      556.27       38.68 o
   1   6   6      198.39      290.37      135.76 <
   2   6   6     3401.84     3506.81      207.34 o
   3   6   6     1140.56     1071.88      230.67 o
   4   6   6      499.11      509.45      246.60 o
   5   6   6      676.75      738.18      287.42 o
   6   6   6      146.29      196.47       53.78 o
   7   6   6       82.43       58.36       50.81 <
   8   6   6      731.19      913.70       65.30 o
   9   6   6      242.66      215.76       54.89 o
  10   6   6     1036.30      965.18       70.73 o
  11   6   6      102.33      311.95       71.92 <
  12   6   6      914.13     1139.17      134.12 o
  13   6   6      -23.08      113.44      122.38 <
  14   6   6      192.02      142.44       78.56 o
  15   6   6       31.79       54.90       79.41 <
  16   6   6      272.88      343.66       48.79 o
  17   6   6     1028.31      925.24       68.80 o
  18   6   6      129.86        7.75       58.23 o
  19   6   6      459.17      195.52       51.30 o
  20   6   6      141.67       12.47       39.11 o
  21   6   6      115.40      484.66       30.51 o
 -20   7   6      103.79        7.97       27.24 o
 -19   7   6       15.39       10.12       44.60 <
 -18   7   6      -86.72       29.89       58.59 <
 -17   7   6      -10.22      131.65       60.94 <
 -16   7   6      175.67      241.07       51.79 o
 -15   7   6       34.60       81.51       58.64 <
 -14   7   6      895.32     1027.72       53.03 o
 -13   7   6      256.25      289.26       58.40 o
 -12   7   6     1168.11      897.92      102.37 o
 -11   7   6      296.90       40.45       58.75 o
 -10   7   6      727.27      143.01       66.52 o
  -9   7   6     2241.48     1955.32       77.53 o
  -8   7   6      593.71      434.74       55.31 o
  -7   7   6      671.37      672.37       62.57 o
  -6   7   6      211.14      167.03       48.49 o
  -5   7   6      143.42       71.64       50.15 o
  -4   7   6      172.55      201.27       49.97 o
  -3   7   6      474.17      600.81       68.83 o
  -2   7   6      350.56      319.43       67.14 o
  -1   7   6       61.31       35.09       71.90 <
   0   7   6      518.09      549.87       42.23 o
   1   7   6     1321.91     1359.76       54.64 o
   2   7   6      353.28      292.96       53.38 o
   3   7   6      150.84      210.14       47.73 o
   4   7   6     1374.45     1244.98       45.34 o
   5   7   6       20.19       77.26       46.61 <
   6   7   6      337.29      362.10       62.24 o
   7   7   6     3418.78     3126.78       74.54 o
   8   7   6     2402.74     2159.53       70.62 o
   9   7   6     1199.76      682.07       85.08 o
  10   7   6      -90.92        9.86       81.23 <
  11   7   6      123.33      384.60       83.45 <
  12   7   6      279.77      338.03       76.80 o
  13   7   6      116.97        5.15       76.67 <
  14   7   6       21.56       11.13       62.18 <
  15   7   6      221.05      292.97       61.64 o
  16   7   6       39.72       11.41       35.21 <
  17   7   6      360.13        7.31       58.02 o
  18   7   6      387.99      145.02       52.06 o
  19   7   6      220.58        7.96       39.56 o
 -19   8   6       40.69       41.84       35.37 <
 -18   8   6      -42.91       74.39       47.05 <
 -17   8   6      -59.14       45.03       53.24 <
 -16   8   6       48.80      186.58       60.60 <
 -15   8   6      -24.90       11.95       55.81 <
 -14   8   6      -40.23       35.58       57.85 <
 -13   8   6       93.01      147.61       64.87 <
 -12   8   6        5.11        4.54       29.89 <
 -11   8   6      639.01      539.58       68.38 o
 -10   8   6      624.94      547.06      100.79 o
  -9   8   6      384.73        1.06       63.02 o
  -8   8   6       89.24        9.33       21.25 o
  -7   8   6     1432.27      633.38       70.60 o
  -6   8   6      140.58       99.38       56.28 o
  -5   8   6      175.31      120.56       54.48 o
  -4   8   6      562.69      487.54       43.27 o
  -3   8   6      201.91      146.82       46.98 o
  -2   8   6      154.94       82.73       53.54 o
  -1   8   6      509.10      523.89       46.30 o
   0   8   6      157.79      251.03       56.37 o
   1   8   6     1214.53     1196.33       67.54 o
   2   8   6     1707.98     1510.04       68.53 o
   3   8   6      979.06     1039.95       78.48 o
   4   8   6        0.04        0.38        8.44 <
   5   8   6      652.70      160.79       72.82 o
   6   8   6     1206.23     1143.43       50.75 o
   7   8   6     2811.53     2399.51       78.59 o
   8   8   6      457.26      455.49       57.40 o
   9   8   6     2097.16     1911.34       75.47 o
  10   8   6     1888.57     1743.26       71.62 o
  11   8   6       30.00      233.39       57.85 <
  12   8   6      186.22      212.61       45.26 o
  13   8   6      204.87      124.90       73.28 o
  14   8   6      166.64      176.70       68.77 o
  15   8   6      289.97      152.55       61.77 o
  16   8   6      482.27      350.18       56.45 o
  17   8   6      252.77       43.63       52.40 o
  18   8   6      411.40       31.93       59.07 o
  19   8   6        2.55        0.06       27.96 <
 -18   9   6       66.19        1.89       45.96 <
 -17   9   6      130.57        8.03       61.82 o
 -16   9   6      -60.07        6.80       53.74 <
 -15   9   6      120.92      170.91       44.11 o
 -14   9   6       54.61       15.18       46.11 <
 -13   9   6        8.94       10.72       52.90 <
 -12   9   6        1.78       13.89       54.07 <
 -11   9   6       49.16      138.82       52.83 <
 -10   9   6     1057.43     1476.85       78.53 o
  -9   9   6      495.16      468.52       57.66 o
  -8   9   6      394.83      410.22       69.40 o
  -7   9   6      -65.10       12.31       54.61 <
  -6   9   6     4182.65     3648.36       95.85 o
  -5   9   6     5331.44     4732.49       80.22 o
  -4   9   6       21.21       25.84       20.91 o
  -3   9   6       20.94      112.04       57.53 <
  -2   9   6      105.28       73.38       68.38 <
  -1   9   6     1030.64      749.37       69.87 o
   0   9   6     1061.71      747.78       71.26 o
   1   9   6      173.53      197.67       58.03 o
   2   9   6     1936.61     1687.82       77.99 o
   3   9   6      127.39      179.63       60.13 o
   4   9   6       41.67       39.59       19.67 o
   5   9   6      206.65       71.66       60.19 o
   6   9   6      462.28      496.20       67.52 o
   7   9   6      421.34      745.85       71.91 o
   8   9   6      -29.50       55.33       55.90 <
   9   9   6      775.28      759.05       62.05 o
  10   9   6      229.60      155.34       54.81 o
  11   9   6      277.92      280.01       53.74 o
  12   9   6       61.88       28.91       51.44 <
  13   9   6      151.35       13.45       62.61 o
  14   9   6      239.12       85.73       59.30 o
  15   9   6      191.88       12.05       54.99 o
  16   9   6      428.97       35.69       73.84 o
  17   9   6      392.70      265.05       32.86 o
 -16  10   6       82.44       13.11       42.82 o
 -15  10   6      119.11       60.82       62.10 <
 -14  10   6      -24.13        0.91       38.09 <
 -13  10   6       18.10       63.58       47.40 <
 -12  10   6       76.38      100.04       48.37 <
 -11  10   6       53.92       46.68       46.27 <
 -10  10   6       74.81      173.16       46.52 <
  -9  10   6       -9.70        8.83       58.81 <
  -8  10   6      182.72      265.47       51.70 o
  -7  10   6     1361.77     1234.61       66.93 o
  -6  10   6     2751.41     1962.30       73.39 o
  -5  10   6     1467.79     1583.04       73.86 o
  -4  10   6       12.90        2.41       49.29 <
  -3  10   6      516.37      716.80       54.40 o
  -2  10   6      541.15     1380.74       69.20 o
  -1  10   6      427.32      642.83       63.20 o
   0  10   6      388.42      352.60       62.91 o
   1  10   6       27.02       15.67       55.97 <
   2  10   6     1225.75     1144.95       72.57 o
   3  10   6      485.29      408.17       68.50 o
   4  10   6      811.04      830.55       96.81 o
   5  10   6      154.43       74.38       67.62 o
   6  10   6      154.43      123.08       64.78 o
   7  10   6      292.80      231.82       62.96 o
   8  10   6      198.40      257.54       47.45 o
   9  10   6       79.35       30.99       51.15 <
  10  10   6      100.97       23.60       48.95 o
  11  10   6      296.00      306.65       47.25 o
  12  10   6       49.95        3.24       32.30 o
  13  10   6      227.25       19.20       55.62 o
  14  10   6      321.31        1.79       42.36 o
  15  10   6      263.09       12.98       33.12 o
 -13  11   6      301.92      194.50       52.23 o
 -12  11   6       11.01        9.59       14.82 <
 -11  11   6      -17.19        3.09       42.54 <
 -10  11   6      -95.22        5.86       46.93 <
  -9  11   6      -91.71       24.75       48.14 <
  -8  11   6      -20.24        0.15       20.75 <
  -7  11   6      -21.42      174.50       75.54 <
  -6  11   6        1.80        1.58       75.63 <
  -5  11   6        8.27        3.68       57.89 <
  -4  11   6      -31.33       87.54       58.76 <
  -3  11   6       30.80      319.11       56.89 <
  -2  11   6       -6.24        2.75       56.64 <
  -1  11   6       13.65       28.51       58.17 <
   0  11   6       70.05       42.40       56.30 <
   1  11   6      141.82      185.61       60.60 o
   2  11   6       42.63       70.67       60.50 <
   3  11   6      175.17      179.80       78.05 o
   4  11   6       50.08      107.72       72.61 <
   5  11   6       83.56      147.43       69.07 <
   6  11   6       16.80       39.66       67.55 <
   7  11   6       30.86       19.99       55.79 <
   8  11   6      448.10      304.34       50.24 o
   9  11   6       17.71       21.65       41.08 <
  10  11   6       32.02       53.97       46.63 <
  11  11   6       23.28       52.89       35.90 <
  12  11   6      114.20        6.62       26.25 o
 -10  12   6        3.27       41.16       40.49 <
  -9  12   6       -6.71       36.00       45.73 <
  -8  12   6        6.30       26.68       47.67 <
  -7  12   6       20.14      101.10       63.02 <
  -6  12   6      -14.31        0.74       61.83 <
  -5  12   6        9.32        4.91       60.93 <
  -4  12   6      -19.56       34.21       60.83 <
  -3  12   6       30.69        5.13       45.65 <
  -2  12   6       27.67        8.06       46.99 <
  -1  12   6        7.37        0.02       47.14 <
   0  12   6       26.16       31.84       43.47 <
   1  12   6       29.10      230.22       48.87 <
   2  12   6       29.38       40.66       61.63 <
   3  12   6       41.89       66.27       66.61 <
   4  12   6        7.21        8.68       40.04 <
   5  12   6       81.68        4.18       63.51 <
   6  12   6       14.87       12.15       57.26 <
   7  12   6       36.45      155.12       59.76 <
   8  12   6       63.98       24.25       46.34 <
   9  12   6       27.02       13.82       43.80 <
  -5  13   6       31.09        9.69       36.41 <
  -4  13   6        1.98       37.71       39.36 <
  -3  13   6       -6.01       42.80       43.72 <
  -1  13   6      -75.61        0.27       43.35 <
   0  13   6       66.80      211.68       40.66 <
   2  13   6       71.44        8.50       48.18 <
   3  13   6       63.94       72.76       44.83 <
   4  13   6       24.43        2.25       24.13 <
   5  13   6       83.28      184.70       40.29 o
 -23   0   7       23.58       67.56       46.40 <
 -21   0   7      346.30      803.70       61.33 o
 -19   0   7      228.82      176.08       82.15 o
 -17   0   7       49.82        8.33       86.98 <
 -15   0   7       68.58       26.11       64.71 <
 -13   0   7      127.86      836.84      419.91 <
 -11   0   7     1838.46     1810.95       68.88 o
  -7   0   7    24074.38    26464.88      337.71 o
  -5   0   7      979.71     1320.43      148.90 o
  -3   0   7     6935.99     7015.85      122.57 o
  -1   0   7    18300.79    18110.90      128.99 o
   1   0   7       19.08        0.41       60.22 <
   3   0   7       86.14       39.17      123.22 <
   5   0   7    48618.45    43410.88      425.06 o
   7   0   7    50015.52    49774.02      500.67 o
   9   0   7     8124.96     6544.78      259.71 o
  11   0   7      628.31      596.55      244.99 o
  13   0   7      -27.12        9.94      392.91 <
  15   0   7      124.83      104.06       71.68 <
  17   0   7      108.39       91.94       62.04 <
  19   0   7      337.68      389.23       78.47 o
  21   0   7      124.60      181.14       38.06 o
  23   0   7       97.56      373.00       39.21 o
 -24   1   7       -0.83        4.24       18.38 <
 -23   1   7       18.46       18.06       35.75 <
 -22   1   7       -1.89        0.16       36.01 <
 -21   1   7       80.47       87.36       48.62 <
 -20   1   7      139.88      285.31       47.56 o
 -19   1   7       -8.79        0.01       47.31 <
 -18   1   7       16.21        6.32       52.75 <
 -17   1   7      933.55     1057.11       49.72 o
 -16   1   7      216.75      195.71       46.54 o
 -15   1   7     1264.88     1171.13       44.97 o
 -14   1   7     5041.12     4719.96       77.27 o
 -13   1   7       55.69       25.14      265.44 <
 -12   1   7        3.81       12.04       37.96 <
 -11   1   7     1322.66     1436.26      128.91 o
 -10   1   7     3013.42     3204.16      139.96 o
  -6   1   7      141.08      204.52      100.82 <
  -5   1   7     3460.73     2976.57       85.97 o
  -4   1   7      482.68      373.97       24.82 o
  -3   1   7    17062.01    14833.28      163.81 o
  -2   1   7     3439.42     3220.20       55.92 o
  -1   1   7    21724.14    20593.79      161.93 o
   0   1   7     6573.46     5881.49       61.34 o
   1   1   7      438.31      410.16       60.76 o
   2   1   7      686.77      742.53       82.30 o
   3   1   7      441.36      424.08       94.50 o
   4   1   7     2544.74     2886.27      119.21 o
   5   1   7       21.42       37.43       92.76 <
   6   1   7     8863.16     8934.45      186.37 o
   7   1   7     3250.62     3298.62      129.41 o
   8   1   7      522.88      635.50      127.27 o
   9   1   7      983.28      986.95      129.35 o
  10   1   7     2784.12     2916.15      152.03 o
  11   1   7     1349.56     1600.02      188.85 o
  12   1   7      309.69      455.74      226.90 <
  13   1   7      755.49     1007.62      136.46 o
  14   1   7       18.86       16.00       44.42 <
  15   1   7      174.08      248.75       46.90 o
  16   1   7        0.01        0.02        8.84 <
  17   1   7     1187.23     1218.51       52.85 o
  18   1   7      504.20      626.18       45.85 o
  19   1   7       -7.18        2.24       48.54 <
  20   1   7      131.83      168.62       38.08 o
  21   1   7       83.37      180.45       32.84 o
  22   1   7        5.58       10.39       28.73 <
  23   1   7       12.93       10.55       36.34 <
 -23   2   7       18.72      121.75       46.91 <
 -22   2   7       17.27       26.89       43.98 <
 -21   2   7       26.96       56.71       43.70 <
 -20   2   7        1.89        1.63        8.74 <
 -19   2   7       61.07       74.17       57.26 <
 -18   2   7      128.45      209.84       47.34 o
 -17   2   7      100.45       90.83       45.50 o
 -16   2   7     3235.68     2973.85       67.21 o
 -15   2   7       80.65       13.74       49.42 <
 -14   2   7      234.81      224.30       46.22 o
 -13   2   7      723.64      688.03       42.94 o
 -12   2   7        7.50      127.28      173.06 <
 -11   2   7      134.15        0.29      128.20 <
 -10   2   7     3100.52     2992.95       54.25 o
  -9   2   7      121.27       32.23      202.70 <
  -8   2   7      726.54     1163.88      151.97 o
  -7   2   7      555.23      620.08      125.04 o
  -6   2   7      850.31      957.78      104.57 o
  -5   2   7    11882.49    11128.06      315.21 o
  -4   2   7        0.12        0.14        2.14 o
  -3   2   7      659.34      672.56       72.92 o
  -2   2   7      138.75      211.20       61.04 o
  -1   2   7     5344.31     5042.85       92.44 o
   0   2   7    23788.77    22341.03      206.21 o
   1   2   7       70.13      122.77       76.90 <
   2   2   7       57.72       90.97      111.41 <
   3   2   7      641.11      981.74       98.41 o
   4   2   7     5796.05     5844.11      159.39 o
   5   2   7     3639.80     3909.25      108.80 o
   6   2   7       74.36       53.45      117.97 <
   7   2   7      286.45      371.14      146.65 o
   8   2   7      883.60      986.91      172.83 o
   9   2   7      221.66      268.91      135.64 <
  10   2   7      265.45      411.84      165.49 <
  11   2   7     2162.69     2397.06      201.95 o
  12   2   7     1104.06     1351.41      239.00 o
  13   2   7       12.75       20.50       39.67 <
  14   2   7      173.53      179.99       49.83 o
  15   2   7      303.18      368.92       48.91 o
  16   2   7       24.51      148.65       47.00 <
  17   2   7       95.62       93.78       46.62 o
  18   2   7      625.20      588.33       47.42 o
  19   2   7       38.16       26.42       43.02 <
  20   2   7       43.91       41.02       40.24 <
  21   2   7       16.97       75.20       43.13 <
  22   2   7       25.74      139.15       35.39 <
  23   2   7       56.31      341.06       27.69 o
 -23   3   7        3.56       10.34       36.62 <
 -22   3   7       29.49       24.27       63.15 <
 -21   3   7      117.98      165.00       46.61 o
 -20   3   7       73.33       99.55       50.59 <
 -19   3   7       22.73       59.99       73.33 <
 -18   3   7       22.43        3.52       72.65 <
 -17   3   7      178.90       23.55       49.77 o
 -16   3   7      636.52      664.21       52.30 o
 -15   3   7     1503.34     1466.04       60.68 o
 -14   3   7      604.89      698.86       53.28 o
 -13   3   7      436.80      432.98       51.77 o
 -12   3   7     1290.87     1353.93      355.25 o
 -11   3   7      -23.03      140.62      304.88 <
 -10   3   7      113.52       28.36      252.33 <
  -9   3   7      384.12      446.43      185.86 o
  -8   3   7      825.72      845.36      159.93 o
  -7   3   7     3215.26     3480.49      248.59 o
  -6   3   7      925.96     1059.54      202.48 o
  -5   3   7       14.71       58.47      222.97 <
  -4   3   7     4160.19     3498.29      215.26 o
  -3   3   7      337.49      375.79       66.64 o
  -2   3   7      891.29      926.66       72.71 o
  -1   3   7     1527.15     1484.25      154.72 o
   0   3   7     4183.74     3951.01      126.03 o
   1   3   7     2696.77     2890.47       95.80 o
   2   3   7     2227.27     2675.87       96.85 o
   3   3   7      169.86       37.80      152.10 <
   4   3   7      439.14      773.12      200.90 o
   5   3   7      136.80      145.42      203.65 <
   6   3   7     4589.58     4663.03      188.88 o
   7   3   7      150.97      308.03      129.38 <
   8   3   7      -44.93       29.35      104.00 <
   9   3   7      705.36      682.63      163.23 o
  10   3   7      -93.21       26.02      193.32 <
  11   3   7     1331.35     1250.65      262.07 o
  12   3   7     1221.21     1160.15       48.17 o
  13   3   7      809.70      811.10       41.88 o
  14   3   7      -48.94       21.77       49.02 <
  15   3   7       30.46       36.74       41.24 <
  16   3   7      359.45      443.78       45.59 o
  17   3   7      736.24      663.68       59.06 o
  18   3   7        2.34       15.46       61.76 <
  19   3   7       61.72      335.62       65.63 <
  20   3   7       85.91      156.73       47.84 <
  21   3   7       -7.01        1.39       49.46 <
  22   3   7       -5.98        2.25       37.98 <
  23   3   7       32.32      160.18       27.63 <
 -23   4   7       28.71      402.63       48.15 <
 -22   4   7       22.24        0.26       60.12 <
 -21   4   7      -41.36        4.24       54.39 <
 -20   4   7      216.60      260.09       44.08 o
 -19   4   7      769.80      788.74       67.58 o
 -18   4   7      101.38       88.78       57.19 <
 -17   4   7      299.76      203.99       70.70 o
 -16   4   7     1401.76     1306.11       58.98 o
 -15   4   7      667.35      494.53       56.49 o
 -14   4   7       74.36       16.82       44.51 <
 -13   4   7     1128.69      997.97       44.92 o
 -12   4   7      254.71      209.89       40.19 o
 -11   4   7      473.94      422.66      277.76 <
 -10   4   7      217.67      265.11      273.10 <
  -9   4   7      331.23      256.96      255.78 <
  -8   4   7     3120.08     3072.42      178.89 o
  -7   4   7       -1.84       54.75      188.61 <
  -6   4   7       56.62       76.56      168.29 <
  -5   4   7      425.82      308.79      276.11 <
  -4   4   7     2079.20     1772.96      239.61 o
  -3   4   7      167.98      142.07       83.28 o
  -2   4   7      129.03      157.89      107.14 <
  -1   4   7      157.66      164.56      172.17 <
   0   4   7     3099.09     3111.03      120.01 o
   1   4   7     6980.08     6970.05      138.55 o
   2   4   7     7039.95     8375.73      153.05 o
   3   4   7     1110.66     1137.39      141.27 o
   4   4   7      206.80      316.90      163.50 <
   5   4   7     2421.10     2101.43      127.49 o
   6   4   7     4940.81     4803.16      225.11 o
   7   4   7     1642.24     1576.65      172.62 o
   8   4   7      832.40      909.01      145.33 o
   9   4   7      759.20      742.89      215.04 o
  10   4   7     1559.72     1549.54       52.80 o
  11   4   7      527.50      453.69      138.78 o
  12   4   7      663.47      714.11       41.91 o
  13   4   7      619.77      634.39       45.41 o
  14   4   7       -4.47       33.34       44.40 <
  15   4   7      320.75      356.42       45.11 o
  16   4   7     1249.28     1874.41       49.82 o
  17   4   7      930.07      936.47       71.12 o
  18   4   7      194.04       12.04       61.65 o
  19   4   7       64.77      198.26       54.63 <
  20   4   7      334.24      288.49       55.52 o
  21   4   7       27.02      144.33       69.44 <
  22   4   7        6.47       26.50       33.81 <
 -21   5   7       87.78      104.88       47.00 <
 -20   5   7        0.84        1.47        8.41 <
 -19   5   7      -25.79        1.04       48.85 <
 -18   5   7      195.63      246.91       66.54 o
 -17   5   7       35.15       24.49       63.90 <
 -16   5   7       24.74       23.99       27.27 o
 -15   5   7       32.55       34.09       53.34 <
 -14   5   7      172.58       71.89       44.25 o
 -13   5   7     1802.64     1661.58       61.17 o
 -12   5   7     1664.77     1654.26       54.97 o
 -11   5   7     1361.39     1386.95       68.07 o
 -10   5   7      632.74      655.08       48.75 o
  -9   5   7      160.67       71.96      335.92 <
  -8   5   7     2032.66     1850.65      294.38 o
  -7   5   7      820.95      877.49      241.43 o
  -6   5   7      616.42      664.83      205.34 o
  -5   5   7      149.44      108.94      194.11 <
  -4   5   7     1545.00     1212.69      138.51 o
  -3   5   7     1895.78     1992.96      152.53 o
  -2   5   7      455.18      544.88      142.62 o
  -1   5   7      905.27     1013.59      280.34 o
   0   5   7     2538.93     2888.34      271.04 o
   1   5   7     7076.52     7907.82      286.84 o
   2   5   7      106.45      196.95      151.74 <
   3   5   7     3311.77     2923.41      127.04 o
   4   5   7       26.15       24.10       67.20 <
   5   5   7      214.17       53.07      175.34 <
   6   5   7      767.22      672.29      200.67 o
   7   5   7     3232.32     3075.44      239.23 o
   8   5   7      352.46      575.21      239.92 <
   9   5   7      -89.84        1.17       59.53 <
  10   5   7        4.17       43.67       55.66 <
  11   5   7     1296.04     1100.76       66.04 o
  12   5   7     1601.72     1493.16       71.76 o
  13   5   7      -87.59        2.46       81.09 <
  14   5   7      135.23        9.00       74.12 <
  15   5   7       20.75       83.91       73.60 <
  16   5   7      115.29       53.39       56.87 o
  17   5   7      130.33        2.24       68.04 <
  18   5   7       24.24       22.77       62.71 <
  19   5   7       33.33       30.05       49.60 <
  20   5   7       31.14      114.44       52.98 <
  21   5   7       13.31       29.44       38.08 <
  22   5   7        2.45      112.93       27.40 <
 -20   6   7       -3.13       44.90       39.21 <
 -19   6   7      132.95      212.38       42.90 o
 -18   6   7      335.58      396.22       55.82 o
 -17   6   7       56.54       35.43       58.76 <
 -16   6   7        9.92        9.51       19.48 <
 -15   6   7      463.40      402.40       63.59 o
 -14   6   7      121.15      134.34       68.33 <
 -13   6   7      101.07       99.80       51.26 o
 -12   6   7       63.11       64.19       38.86 o
 -11   6   7       89.05       37.53       45.97 <
 -10   6   7      785.70      782.19       68.27 o
  -9   6   7       28.10       16.67       47.36 <
  -8   6   7     2434.88     2300.06       56.77 o
  -7   6   7      139.72       32.69      386.77 <
  -6   6   7      -55.15        6.51      348.50 <
  -5   6   7       43.86      155.54      291.86 <
  -4   6   7      333.03      299.78       57.88 o
  -3   6   7      -11.42       34.06       59.85 <
  -2   6   7       43.79      111.26      209.74 <
  -1   6   7      531.55      653.76      204.78 o
   0   6   7      236.06      376.46      134.56 <
   1   6   7      110.34       94.54      214.91 <
   2   6   7      475.98      484.45      221.60 o
   3   6   7      369.83      436.06      242.97 <
   4   6   7      117.26      302.19      269.25 <
   5   6   7      447.04      166.19      289.70 <
   6   6   7       74.27       77.70       54.40 <
   7   6   7        3.27       68.00       61.54 <
   8   6   7      799.64      851.39       59.50 o
   9   6   7      223.36        2.19       57.93 o
  10   6   7      169.19       79.77       71.18 o
  11   6   7     -130.81       22.55       73.97 <
  12   6   7     1045.10     1346.28      133.02 o
  13   6   7      128.33      344.77      126.33 <
  14   6   7      766.36      959.40       80.91 o
  15   6   7       45.45      214.84       63.87 <
  16   6   7       54.89        3.40       49.91 <
  17   6   7       15.51        0.58       64.05 <
  18   6   7       11.31       86.60       55.63 <
  19   6   7       38.80       27.03       52.55 <
  20   6   7       -9.89       49.83       23.18 <
 -20   7   7      129.41      280.36       38.55 o
 -19   7   7      109.90        5.56       48.35 o
 -18   7   7       -1.01       11.85       55.95 <
 -17   7   7       16.51        2.52       79.88 <
 -16   7   7      239.50      227.95       38.17 o
 -15   7   7     -101.70       35.84       46.62 <
 -14   7   7       63.11      116.26       51.13 <
 -13   7   7      138.50       58.99       70.50 o
 -12   7   7     1332.43     1030.59       70.37 o
 -11   7   7      774.12      404.53       67.19 o
 -10   7   7      267.31      150.81       63.21 o
  -9   7   7      776.43       68.22       62.38 o
  -8   7   7       17.88       22.56       18.40 o
  -7   7   7      680.26      663.01       50.55 o
  -6   7   7        5.25        6.90       46.55 <
  -5   7   7       22.68        1.26       46.15 <
  -4   7   7     1726.93     1774.79       60.30 o
  -3   7   7       -4.25        1.87       69.49 <
  -2   7   7      179.03      227.47       71.97 o
  -1   7   7      237.52      206.31       64.53 o
   0   7   7      475.65      473.31       42.27 o
   1   7   7      291.74      256.18       57.71 o
   2   7   7       14.43       26.86       57.32 <
   3   7   7       50.11        0.50       50.18 <
   4   7   7      315.37      353.76       47.67 o
   5   7   7       12.34       65.18       56.41 <
   6   7   7       53.16       40.67       78.06 <
   7   7   7       -5.61        7.65       56.33 <
   8   7   7      863.40      837.43       55.73 o
   9   7   7     2457.44     1775.11       81.18 o
  10   7   7      434.85      496.08       82.13 o
  11   7   7       11.00       62.61       84.90 <
  12   7   7      -45.51       38.20      110.40 <
  13   7   7      994.36      998.77       85.63 o
  14   7   7       20.70       60.06       61.30 <
  15   7   7       49.96        3.53       70.77 <
  16   7   7      188.27      188.55       65.13 o
  17   7   7      820.95      758.40       60.88 o
  18   7   7      186.18       10.67       50.06 o
  19   7   7      -17.62        4.21       28.41 <
 -19   8   7       52.26        0.48       37.91 <
 -18   8   7        2.65        3.45       72.55 <
 -17   8   7       -8.45        0.79       76.92 <
 -16   8   7      -38.18       65.90       53.73 <
 -15   8   7       14.23       15.96       53.76 <
 -14   8   7       45.59       36.18       60.33 <
 -13   8   7      146.80      236.65       61.78 o
 -12   8   7      107.44      133.45       47.16 o
 -11   8   7      400.75      384.10       98.97 o
 -10   8   7      569.98       39.27       65.32 o
  -9   8   7      618.48       65.36       63.15 o
  -8   8   7     2498.59     1977.58       78.75 o
  -7   8   7      650.59      807.97       69.00 o
  -6   8   7     3371.68     3305.47       86.06 o
  -5   8   7     7385.86     8303.49      104.21 o
  -4   8   7      766.31      785.34       45.33 o
  -3   8   7     1246.15     1270.75       47.20 o
  -2   8   7      637.17      704.60       46.57 o
  -1   8   7      128.56       83.56       53.94 o
   0   8   7     1907.30     1832.59       65.63 o
   1   8   7     2789.60     2556.78       76.64 o
   2   8   7      117.87      199.20       60.87 <
   3   8   7      262.25      303.29       62.10 o
   4   8   7      112.07      100.16       28.09 o
   5   8   7      670.57      635.31       50.73 o
   6   8   7     1357.57     1397.54       56.90 o
   7   8   7      961.95      956.99       56.58 o
   8   8   7     3630.90     3185.17       84.31 o
   9   8   7      252.77      249.47       59.49 o
  10   8   7      473.04      475.26       60.41 o
  11   8   7      407.00      311.78       59.59 o
  12   8   7        0.39       18.15       57.67 <
  13   8   7       67.89        7.81       70.37 <
  14   8   7      142.68       13.14       68.59 o
  15   8   7      182.80       79.25       63.20 o
  16   8   7      198.90        7.61       48.24 o
  17   8   7      242.18       62.49       50.00 o
  18   8   7      186.03        0.13       34.21 o
 -18   9   7       76.88       27.39       43.71 <
 -17   9   7      186.88      193.65       61.07 o
 -16   9   7      -24.04       46.18       39.28 <
 -15   9   7       96.95      176.57       41.23 o
 -14   9   7      202.35      345.01       56.02 o
 -13   9   7        6.82       28.57       51.08 <
 -12   9   7       16.73       35.74       53.58 <
 -11   9   7      102.53       67.69       61.19 <
 -10   9   7      517.08      479.36       57.27 o
  -9   9   7      393.31      572.42       76.67 o
  -8   9   7      -30.78       14.74       48.36 <
  -7   9   7       30.46       37.28       58.63 <
  -6   9   7     4194.05     3231.42       84.57 o
  -5   9   7     2326.17     2175.36       67.48 o
  -4   9   7     3120.25     3098.66       67.16 o
  -3   9   7       70.39       11.98       41.91 <
  -2   9   7       67.13       67.83       57.66 <
  -1   9   7     1829.58     1720.58       72.26 o
   0   9   7     3222.17     2864.73       84.13 o
   1   9   7      559.14      560.32       68.62 o
   2   9   7      195.48      228.74       59.85 o
   3   9   7      914.96      908.56       69.28 o
   4   9   7      198.44      204.69       48.18 o
   5   9   7      321.31      384.16       57.59 o
   6   9   7     2268.05     2200.50       52.81 o
   7   9   7        7.63       31.93       55.54 <
   8   9   7      488.78      508.36       57.06 o
   9   9   7       83.28       96.71       55.61 <
  10   9   7      840.06      861.59       55.27 o
  11   9   7      -22.19        4.73       53.85 <
  12   9   7      138.86      160.23       47.51 o
  13   9   7      156.75        0.23       64.49 o
  14   9   7      114.40       70.42       58.75 <
  15   9   7      376.24       68.70       54.88 o
  16   9   7      327.79        8.20       60.05 o
  17   9   7      195.19       12.63       30.84 o
 -16  10   7       83.90       23.47       37.12 o
 -15  10   7      258.91      342.33       60.20 o
 -14  10   7      -59.70        0.35       39.00 <
 -13  10   7      -16.01       24.46       34.54 <
 -12  10   7      116.14      191.26       39.54 o
 -11  10   7      125.99      322.01       53.51 o
 -10  10   7      -66.70       13.71       47.74 <
  -9  10   7      -20.37       89.01       48.51 <
  -8  10   7       37.29       25.41       33.61 <
  -7  10   7       -0.60        7.37       28.57 <
  -6  10   7     1991.73     2024.06       70.31 o
  -5  10   7      235.61      623.75       68.57 o
  -4  10   7        0.61        1.27        4.97 <
  -3  10   7       57.87        7.13       53.85 <
  -2  10   7       32.61       14.30       65.94 <
  -1  10   7      708.39      602.36       68.96 o
   0  10   7      663.11      686.70       63.79 o
   1  10   7       50.11       84.71       54.59 <
   2  10   7      394.34      317.50       65.66 o
   3  10   7     1345.00     1468.84       72.60 o
   4  10   7      701.32      714.27       71.09 o
   5  10   7       53.31        3.00       71.44 <
   6  10   7       53.62        1.22       65.49 <
   7  10   7      614.36      624.26       61.14 o
   8  10   7      273.65      295.19       58.98 o
   9  10   7      289.80      346.60       49.58 o
  10  10   7      176.96      221.52       47.98 o
  11  10   7       29.10       23.01       56.02 <
  12  10   7       50.51      150.55       54.66 <
  13  10   7      286.10      110.47       42.78 o
  14  10   7      570.47      604.83       38.87 o
  15  10   7      340.35       88.60       30.59 o
 -13  11   7       85.66      198.12       52.76 <
 -12  11   7       49.61      100.85       38.62 <
 -11  11   7      -26.37      140.83       41.04 <
 -10  11   7      -78.89       18.59       47.04 <
  -9  11   7       16.09       68.13       62.94 <
  -8  11   7      -26.23       19.57       38.22 <
  -7  11   7       18.77       49.62       66.09 <
  -6  11   7      -40.69        3.58       49.92 <
  -5  11   7       47.65       14.68       54.44 <
  -4  11   7        4.53        1.93       20.19 <
  -3  11   7       32.91      209.89       57.14 <
  -2  11   7        9.67       34.36       56.59 <
  -1  11   7        6.88       80.66       59.33 <
   0  11   7       -2.56        9.94       44.90 <
   1  11   7       61.64      178.94       50.04 <
   2  11   7       19.22       56.30       57.03 <
   3  11   7      121.38      112.95       85.30 <
   4  11   7       28.22       32.48       80.17 <
   5  11   7      106.13       96.04       79.44 <
   6  11   7       90.43      154.66       73.33 <
   7  11   7      136.32      196.61       53.49 o
   8  11   7      268.32       93.16       48.55 o
   9  11   7       28.32        4.31       40.54 <
  10  11   7       56.38       63.56       37.98 <
  11  11   7       35.08       18.29       35.42 <
  12  11   7      449.91        0.63       51.22 o
 -10  12   7       18.23        1.86       40.72 <
  -9  12   7       -7.29        0.28       45.61 <
  -8  12   7        5.60       64.53       37.61 <
  -7  12   7       -5.44       47.76       64.15 <
  -6  12   7       -8.09       49.85       57.09 <
  -5  12   7      -19.82      172.61       41.20 <
  -4  12   7      -47.56      126.90       41.53 <
  -3  12   7       -2.12        6.84       62.56 <
  -2  12   7       32.67       42.13       44.43 <
  -1  12   7       15.68       67.63       44.19 <
   0  12   7       19.00       42.95       44.23 <
   1  12   7        0.80       19.42       26.95 <
   2  12   7       84.99      124.93       66.88 <
   3  12   7        5.63       30.09       62.92 <
   4  12   7        0.12        0.06        5.31 <
   5  12   7      138.99       91.10       61.22 o
   6  12   7      149.82       87.21       64.57 o
   7  12   7       35.15        4.02       55.12 <
   8  12   7      124.35      136.41       46.58 o
   9  12   7       56.07       28.16       44.78 <
  -1  13   7      -50.33        4.23       40.81 <
   0  13   7      105.96      376.31       36.91 o
   1  13   7      -74.36       89.67       43.26 <
   2  13   7      -62.29      112.08       38.69 <
   5  13   7      -88.47       14.61       34.70 <
 -22   0   8        3.38       53.52       53.86 <
 -20   0   8       23.03        0.07       75.35 <
 -18   0   8        4.67       26.55       71.58 <
 -16   0   8      224.60      205.71       44.58 o
 -14   0   8     1796.04     1751.73       82.14 o
 -12   0   8      711.43      773.13       64.41 o
 -10   0   8      305.53      281.23       64.49 o
  -6   0   8    10193.75     9491.87      221.84 o
  -4   0   8    58316.87    51911.97      362.92 o
  -2   0   8    10335.51     9665.18      153.84 o
   0   0   8   238117.94   231162.31      617.02 o
   2   0   8    14146.97    13910.88      204.64 o
   4   0   8     2870.09     3249.15      167.13 o
   6   0   8    10621.96    10401.49      241.41 o
   8   0   8     4416.11     4739.76      167.37 o
  10   0   8      183.36      223.52      279.42 <
  12   0   8      202.94      324.29      328.81 <
  14   0   8        7.43       50.62       64.72 <
  16   0   8        4.09       23.07       33.46 <
  18   0   8     1400.67     2124.70       82.23 o
  20   0   8        3.20       68.74       46.82 <
  22   0   8       11.14       40.67       38.64 <
 -23   1   8        0.42       58.23       23.87 <
 -22   1   8       20.89        0.01       37.33 <
 -21   1   8       -0.34        5.48       39.72 <
 -20   1   8        5.86        5.46       39.85 <
 -19   1   8       40.83       65.11       49.67 <
 -18   1   8       -9.80        2.01       56.41 <
 -17   1   8       26.96       40.16       45.15 <
 -16   1   8        3.42        1.64       12.51 <
 -15   1   8     4347.12     3937.57       86.10 o
 -14   1   8      428.82      453.88       51.72 o
 -13   1   8      443.76      354.36      260.47 <
 -12   1   8      657.48      826.88      189.48 o
 -11   1   8        8.15        7.75      131.75 <
 -10   1   8     1411.17     1574.32      149.51 o
  -8   1   8        3.69        2.22      110.34 <
  -7   1   8     1082.85      955.92      182.47 o
  -6   1   8      958.73      965.59       99.80 o
  -5   1   8      618.74      586.04       95.39 o
  -4   1   8    10788.81     9824.30      172.25 o
  -3   1   8     2198.51     2488.40       54.43 o
  -2   1   8       44.14       98.72       50.54 <
  -1   1   8    28217.23    25092.77      168.88 o
   0   1   8     5008.20     4161.91       59.41 o
   1   1   8    41116.86    36271.15      279.51 o
   2   1   8    41081.13    40371.25      205.87 o
   3   1   8     4411.59     4220.32      112.90 o
   4   1   8    20901.71    20641.83      272.71 o
   5   1   8     9245.80     9254.32      145.50 o
   6   1   8     3811.23     3739.91      104.29 o
   7   1   8     7673.64     7643.71      140.73 o
   8   1   8     4511.87     4025.05      129.49 o
   9   1   8        7.12        1.86      135.12 <
  10   1   8       51.96       31.71      137.91 <
  11   1   8      128.09      198.74      187.10 <
  12   1   8      393.61      390.15      248.19 <
  13   1   8      155.59      112.49       46.93 o
  14   1   8      137.53      241.81       47.40 o
  15   1   8       37.52      134.94       47.61 <
  16   1   8       61.47       74.36       43.47 <
  17   1   8      401.79      687.45       45.08 o
  18   1   8       24.13       28.91       50.10 <
  19   1   8       86.62      221.62       41.29 o
  20   1   8        3.18        8.96       27.84 <
  21   1   8      -13.58       21.25       29.18 <
  22   1   8      -21.22        9.59       28.70 <
  23   1   8      -21.46       22.31       38.99 <
 -23   2   8       34.17      102.40       44.71 <
 -22   2   8      113.30      237.31       51.30 o
 -21   2   8        6.19       27.73       49.24 <
 -20   2   8       24.26      562.71       66.72 <
 -19   2   8       84.23       71.16       49.94 <
 -18   2   8      709.22      819.45       61.28 o
 -17   2   8       21.90        6.61       47.14 <
 -16   2   8       59.14       50.34       29.89 o
 -15   2   8      595.75      504.75       47.31 o
 -14   2   8      531.31      405.00       47.54 o
 -13   2   8      307.71      229.62       53.09 o
 -12   2   8     1232.42     1067.68      206.30 o
 -11   2   8     1404.56     1549.83      236.94 o
 -10   2   8      365.06      289.42      193.27 <
  -9   2   8       32.85       85.12      211.00 <
  -8   2   8      205.45      364.84      154.65 <
  -7   2   8     2741.63     2873.47      125.36 o
  -6   2   8     1773.71     1858.53      106.07 o
  -5   2   8     1640.56     1585.28      136.43 o
  -4   2   8      141.61      166.01       50.32 o
  -3   2   8     1091.40     1430.09       57.52 o
  -2   2   8      522.51      396.36       51.41 o
  -1   2   8    14661.93    15752.79      121.73 o
   0   2   8    15945.67    15375.27      172.76 o
   1   2   8    11295.65    11714.26      150.91 o
   2   2   8     9704.80    10697.67      151.11 o
   3   2   8     8875.85     9449.73      194.31 o
   4   2   8     1992.94     1974.57      122.61 o
   5   2   8    12429.82    12913.47      242.66 o
   6   2   8      461.62      540.16      157.21 o
   7   2   8      -85.47        0.07      147.56 <
   8   2   8       28.35       33.99      135.64 <
   9   2   8     1802.20     1613.39      148.28 o
  10   2   8     1326.06     1214.80      178.90 o
  11   2   8      903.08      693.18      213.97 o
  12   2   8      729.49      823.21      217.79 o
  13   2   8     2230.70     1978.42       69.02 o
  14   2   8      -21.42        6.32       48.39 <
  15   2   8       -7.98        0.05       44.55 <
  16   2   8       14.79       26.78       36.67 <
  17   2   8      223.98      269.65       45.45 o
  18   2   8      356.99      563.11       44.06 o
  19   2   8       87.69      112.38       42.61 o
  20   2   8       22.19       68.11       35.40 <
  21   2   8       89.25      131.89       47.88 <
  22   2   8        3.68       86.06       38.21 <
  23   2   8        6.98       23.95       33.99 <
 -23   3   8       99.93      239.01       35.43 o
 -22   3   8      108.82      186.76       65.63 <
 -21   3   8       36.95       62.31       50.02 <
 -20   3   8       12.44        2.50       56.88 <
 -19   3   8       57.95        2.24       62.57 <
 -18   3   8      163.04      167.30      103.49 <
 -17   3   8      113.08       81.83       51.03 o
 -16   3   8      133.14      102.71       40.06 o
 -15   3   8     1732.49     1565.56       62.12 o
 -14   3   8      140.22      174.98       44.30 o
 -13   3   8      208.14      253.19       44.26 o
 -12   3   8      -60.09       70.07      181.65 <
 -11   3   8       67.55      115.75      299.59 <
 -10   3   8      243.47       25.82      267.81 <
  -9   3   8     1389.06     1293.45      212.84 o
  -8   3   8      501.94      513.06      124.93 o
  -7   3   8       77.88      177.16      270.10 <
  -6   3   8      -19.36        5.56      242.04 <
  -5   3   8       93.41      115.04      163.17 <
  -4   3   8      323.28      400.46       99.14 o
  -3   3   8     5323.12     4393.08      164.85 o
  -2   3   8       46.58        8.88      117.14 <
  -1   3   8        0.87        0.64       55.35 <
   0   3   8      -27.90       15.34      106.14 <
   1   3   8     8082.98     8346.64      111.82 o
   2   3   8      180.56      210.91       94.42 <
   3   3   8     2390.60     2568.77      164.69 o
   4   3   8     6849.12     7204.16      261.61 o
   5   3   8     3542.29     3378.86      238.11 o
   6   3   8      107.42      158.73      178.85 <
   7   3   8     2740.00     2748.46      152.45 o
   8   3   8      271.22      321.47      127.50 o
   9   3   8     1870.14     1620.07      179.28 o
  10   3   8      -63.52        0.15      205.52 <
  11   3   8       92.71      167.33      254.87 <
  12   3   8      144.63      178.35       40.51 o
  13   3   8     1539.32     1377.91       50.02 o
  14   3   8      261.75      311.51       39.24 o
  15   3   8      106.35      163.23       45.32 o
  16   3   8      363.10      269.36       41.47 o
  17   3   8     1251.28     1083.61       73.32 o
  18   3   8        7.92        4.22       49.17 <
  19   3   8       40.23       16.68       63.64 <
  20   3   8      -13.44        5.56       45.06 <
  21   3   8       35.64       48.99       52.04 <
  22   3   8       -0.96        0.66       20.80 <
  23   3   8      -19.22       86.68       26.85 <
 -23   4   8        6.32       25.01       43.37 <
 -22   4   8       54.23       72.42       55.41 <
 -21   4   8       17.66        1.30       51.88 <
 -20   4   8       86.16      168.13       55.90 <
 -19   4   8      849.10      771.64       67.65 o
 -18   4   8      161.20      144.16       54.61 o
 -17   4   8      424.11      390.32       52.29 o
 -16   4   8      225.89      249.24       49.07 o
 -15   4   8       44.41       19.81       46.14 <
 -14   4   8       60.75       21.71       46.53 <
 -13   4   8      130.57      105.31       47.96 o
 -12   4   8       62.96       54.63       39.06 <
 -11   4   8       62.21      191.59      290.53 <
 -10   4   8     -176.96       23.94      337.93 <
  -9   4   8       81.03        5.53      241.63 <
  -8   4   8      360.41      573.06      230.80 <
  -7   4   8       55.69       98.47      193.82 <
  -6   4   8      441.79      417.52      171.01 o
  -5   4   8      781.35      660.92      152.97 o
  -4   4   8        0.03        0.04       22.57 <
  -3   4   8        3.46       51.95      166.07 <
  -2   4   8     2240.99     2396.86      120.70 o
  -1   4   8      540.19      923.43      224.75 o
   0   4   8      346.11      480.89      147.70 o
   1   4   8        9.73      156.59      156.01 <
   2   4   8      514.72      777.07      116.63 o
   3   4   8      412.45      644.12      158.29 o
   4   4   8       22.36       16.68      115.75 <
   5   4   8     2547.65     2568.98      120.32 o
   6   4   8     1705.41     1770.24      144.24 o
   7   4   8       16.25      115.55      188.87 <
   8   4   8     1158.12     1312.58      187.99 o
   9   4   8     3761.48     3746.39      177.98 o
  10   4   8      975.49      739.01      283.89 o
  11   4   8      874.96      867.85       41.69 o
  12   4   8      379.30      348.50       40.77 o
  13   4   8      -17.66       12.19       41.95 <
  14   4   8       61.96       77.94       54.58 <
  15   4   8      248.34      285.78       42.30 o
  16   4   8       29.00       18.49       45.54 <
  17   4   8      106.03        3.21       64.99 <
  18   4   8      270.37       55.15       63.23 o
  19   4   8       10.06        0.20       60.15 <
  20   4   8      290.04      262.92       57.72 o
  21   4   8      -26.96       58.14       40.36 <
  22   4   8       -4.90       49.74       31.24 <
 -21   5   8        4.51        2.48       49.81 <
 -20   5   8      448.35      389.90       53.33 o
 -19   5   8       43.04       37.96       50.86 <
 -18   5   8     1810.57     1818.63       67.92 o
 -17   5   8       -2.51        5.35       45.87 <
 -16   5   8      415.54      385.08       58.52 o
 -15   5   8      397.64      480.65       55.18 o
 -14   5   8      415.83      327.83       47.55 o
 -13   5   8      141.82       63.37       48.14 o
 -12   5   8      532.69      438.23       42.58 o
 -11   5   8     4123.21     3739.21       67.88 o
 -10   5   8       68.15        4.85       49.71 <
  -9   5   8     2498.72     2473.44      382.35 o
  -8   5   8     1921.26     1889.25      270.30 o
  -7   5   8     1957.19     2129.46      279.70 o
  -6   5   8      -70.56       31.15      247.61 <
  -5   5   8     3861.94     3328.02      197.73 o
  -4   5   8      987.79      825.26      165.48 o
  -3   5   8       44.34        8.45      153.63 <
  -2   5   8     1208.75     1282.59      163.59 o
  -1   5   8      921.87     1035.16      158.60 o
   0   5   8      -51.93        2.49      147.95 <
   1   5   8     2945.54     3190.34      292.50 o
   2   5   8      699.32      691.45      164.17 o
   3   5   8       12.90        6.27      150.11 <
   4   5   8      434.15      524.52      136.92 o
   5   5   8      288.74      163.25      185.27 <
   6   5   8     2215.06     2688.33      204.87 o
   7   5   8       78.62        0.26      257.86 <
   8   5   8        0.10        0.09        3.07 <
   9   5   8      108.93      159.73       61.44 <
  10   5   8      -34.17       84.36       61.07 <
  11   5   8      -47.00        1.47       64.45 <
  12   5   8      743.98      778.25       70.39 o
  13   5   8      283.83      494.07       74.73 o
  14   5   8      904.02      861.69      123.40 o
  15   5   8      178.76      298.85       59.45 o
  16   5   8     1164.09     1053.96       72.49 o
  17   5   8      445.94      294.59       67.63 o
  18   5   8       39.71      132.59       62.24 <
  19   5   8       22.48        6.99       47.62 <
  20   5   8        2.20      198.70       41.50 <
  21   5   8       48.51      175.32       41.43 <
 -21   6   8       44.00      130.48       60.09 <
 -20   6   8      -22.97       74.54       43.51 <
 -19   6   8      112.64       98.69       41.91 o
 -18   6   8       19.77        0.00       55.53 <
 -17   6   8      -74.36        3.86       50.85 <
 -16   6   8      144.11      116.13       57.36 o
 -15   6   8     1578.19     1342.05       72.47 o
 -14   6   8      694.12      644.25       51.06 o
 -13   6   8        0.28       37.97       53.70 <
 -12   6   8       42.42       45.19       26.19 o
 -11   6   8      270.71      242.45       50.65 o
 -10   6   8     1224.30     1153.84       64.91 o
  -9   6   8       32.14       13.09       65.99 <
  -8   6   8      471.43      446.47       41.41 o
  -7   6   8       82.15        1.59      184.02 <
  -6   6   8      -46.30      236.93      321.86 <
  -5   6   8     1411.56     1447.47       79.44 o
  -4   6   8       46.12       54.29       49.97 <
  -3   6   8       21.61        4.26       63.21 <
  -2   6   8      126.46       74.68      241.49 <
  -1   6   8      171.35      421.60      229.01 <
   0   6   8     2637.31     2658.88      147.97 o
   1   6   8       72.49      103.93      235.00 <
   2   6   8       74.36      291.96      230.40 <
   3   6   8      -10.39        6.48      250.66 <
   4   6   8      490.04      677.77      286.79 <
   5   6   8       44.07       49.64      335.34 <
   6   6   8       33.33      389.84      370.54 <
   7   6   8      -53.47        0.20       62.45 <
   8   6   8      357.29      386.56       51.33 o
   9   6   8      630.13      702.02       64.52 o
  10   6   8      381.68      364.87       72.08 o
  11   6   8       31.73      107.75       72.28 <
  12   6   8       58.08      134.32       58.77 <
  13   6   8     -227.25      144.13      132.96 <
  14   6   8       58.27       49.91       76.42 <
  15   6   8      -52.64       12.47       63.24 <
  16   6   8      227.00      220.07       72.61 o
  17   6   8      126.81        7.04       51.35 o
  18   6   8       23.78       15.22       49.93 <
  19   6   8      410.98      267.59       48.54 o
  20   6   8       12.34      126.87       28.77 <
 -20   7   8       41.79       20.20       53.80 <
 -19   7   8      324.29      372.38       45.73 o
 -18   7   8      380.27      441.70       55.38 o
 -17   7   8       26.59        2.75       53.17 <
 -16   7   8       19.52       24.72       49.55 <
 -15   7   8      140.95      205.99       50.57 o
 -14   7   8      301.56      377.22       53.63 o
 -13   7   8      242.02      176.88       68.53 o
 -12   7   8      197.09      206.79       58.35 o
 -11   7   8     1220.67     1235.64       70.61 o
 -10   7   8      272.59      183.41       65.37 o
  -9   7   8     4183.99     1780.83       92.52 o
  -8   7   8       69.06      120.07       36.60 o
  -7   7   8       36.89        9.95       56.65 <
  -6   7   8      110.67       94.31       54.95 o
  -5   7   8        7.92       13.72       45.79 <
  -4   7   8       99.90       81.90       38.02 o
  -3   7   8      809.11      843.01       51.30 o
  -2   7   8     2621.95     2648.23       68.46 o
  -1   7   8      147.55      107.03       71.13 o
   0   7   8      354.01      374.95       55.58 o
   1   7   8      399.92      305.16       56.58 o
   2   7   8       12.97        0.22       59.43 <
   3   7   8      308.98      237.35       60.85 o
   4   7   8      194.46      252.26       44.95 o
   5   7   8      766.93      529.86       55.97 o
   6   7   8      289.80      170.72       54.52 o
   7   7   8      449.67      367.63       55.38 o
   8   7   8       13.73       30.33       30.49 <
   9   7   8      344.95      474.80       62.37 o
  10   7   8      271.23        2.09       72.88 o
  11   7   8      -53.09       32.79      123.92 <
  12   7   8       82.12       81.74      125.57 <
  13   7   8     -123.10        4.17      123.04 <
  14   7   8      -11.56        5.39       58.38 <
  15   7   8        9.00        8.38       57.16 <
  16   7   8       38.35       12.02       28.88 o
  17   7   8      211.29       21.99       55.29 o
  18   7   8       33.33       83.06       43.80 <
  19   7   8        1.86        3.40       26.33 <
 -19   8   8       64.94       92.26       35.58 <
 -18   8   8      210.09      154.39       73.46 o
 -17   8   8       31.56        0.86       73.18 <
 -16   8   8      -20.52       70.96       38.35 <
 -15   8   8       -0.37       55.04       45.46 <
 -14   8   8       21.61       60.67       57.28 <
 -13   8   8      108.17      193.43       61.77 <
 -12   8   8       22.93       77.00       60.10 <
 -11   8   8      463.62      562.83       61.37 o
 -10   8   8     1815.42     1200.53       73.75 o
  -9   8   8     2106.19     1838.80       78.96 o
  -8   8   8     1260.39     1184.76       69.54 o
  -7   8   8     1889.92     1805.47       79.75 o
  -6   8   8     1688.76     1583.78       71.13 o
  -5   8   8     1159.89     1221.47       58.24 o
  -4   8   8     2278.63     2236.50       49.47 o
  -3   8   8       68.58       22.65       51.58 <
  -2   8   8      127.51      185.35       45.76 o
  -1   8   8      141.45      114.30       72.36 o
   0   8   8      127.57      161.20       66.61 o
   1   8   8      913.39      735.77       67.03 o
   2   8   8      907.14      803.29       50.26 o
   3   8   8     2068.31     2197.38       61.75 o
   4   8   8        3.50        5.55       17.25 <
   5   8   8     1420.53     1276.39       43.36 o
   6   8   8      129.15        0.30       43.23 o
   7   8   8     2981.08     2829.28       83.19 o
   8   8   8      146.35      237.76       58.93 o
   9   8   8      628.57      535.36       59.76 o
  10   8   8       57.09       20.96       58.42 <
  11   8   8     1816.75     1872.44       72.01 o
  12   8   8       38.21       57.21       52.08 <
  13   8   8      255.42      193.43       73.38 o
  14   8   8      248.18      194.99       66.13 o
  15   8   8       79.72       13.88       59.50 <
  16   8   8      385.76      234.80       53.13 o
  17   8   8      261.08       13.62       50.57 o
  18   8   8      271.74      144.89       32.46 o
 -17   9   8      -34.53       43.30       61.21 <
 -16   9   8       -9.36       42.16       37.03 <
 -15   9   8       -9.60        0.08       47.92 <
 -14   9   8       -2.26      173.12       58.44 <
 -13   9   8       10.66       31.25       51.97 <
 -12   9   8       69.02      135.36       56.14 <
 -11   9   8      249.98      241.03       61.94 o
 -10   9   8       33.27       56.81       62.05 <
  -9   9   8       -9.22        4.73       54.07 <
  -8   9   8       -7.09        6.43       46.61 <
  -7   9   8      184.62      257.87       47.46 o
  -6   9   8      547.68      637.69       55.79 o
  -5   9   8     1389.45     1390.86       61.81 o
  -4   9   8      901.12      907.75       42.93 o
  -3   9   8      592.21      623.89       41.87 o
  -2   9   8     2437.96     2068.36       80.34 o
  -1   9   8       31.03        7.68       59.53 <
   0   9   8     1352.83     1230.90       67.47 o
   1   9   8     1125.56      992.07       73.37 o
   2   9   8      171.35      275.58       55.62 o
   3   9   8      582.17      647.70       70.27 o
   4   9   8      464.58      517.46       57.19 o
   5   9   8      328.41      208.71       58.60 o
   6   9   8      965.16      950.26       52.16 o
   7   9   8       88.76      116.89       48.82 <
   8   9   8     2374.22     2465.42       73.23 o
   9   9   8      519.67      492.85       57.41 o
  10   9   8      609.49      618.68       55.78 o
  11   9   8      132.11       95.89       53.13 o
  12   9   8      372.16      244.52       66.18 o
  13   9   8      303.90       75.70       61.61 o
  14   9   8      200.29        8.02       57.06 o
  15   9   8      346.88      173.42       53.47 o
  16   9   8      316.19      116.00       37.41 o
  17   9   8      208.29       14.10       28.12 o
 -16  10   8       68.28       65.25       46.07 <
 -15  10   8       12.02       54.53       57.81 <
 -14  10   8      -49.60       34.85       46.64 <
 -13  10   8      150.08      122.25       44.82 o
 -12  10   8      107.85      110.50       40.58 o
 -11  10   8       57.48      141.93       44.00 <
 -10  10   8       53.31      471.60       57.06 <
  -9  10   8       43.86      260.54       60.34 <
  -8  10   8      328.34      833.23       63.67 o
  -7  10   8      -57.95       12.31       43.71 <
  -6  10   8      118.54      163.88       55.18 o
  -5  10   8       27.56       21.20       65.18 <
  -4  10   8       97.27      116.96       38.43 o
  -3  10   8       96.84      109.50       53.04 <
  -2  10   8      416.67      521.07       61.78 o
  -1  10   8      591.46      657.17       62.26 o
   0  10   8       43.85       44.21       52.71 <
   1  10   8       17.84       22.80       54.63 <
   2  10   8      818.28      801.47       69.08 o
   3  10   8       47.29       10.04       68.71 <
   4  10   8       79.25      141.28       54.25 <
   5  10   8       96.23       11.98       55.21 <
   6  10   8      399.09      512.69       50.73 o
   7  10   8      247.86      114.69       63.31 o
   8  10   8      155.94       41.75       60.05 o
   9  10   8       68.41       19.91       50.58 <
  10  10   8       55.30       31.09       57.81 <
  11  10   8       59.22       67.62       56.55 <
  12  10   8       -2.98       11.60       43.83 <
  13  10   8      226.63        0.35       42.60 o
  14  10   8      198.98        1.57       37.43 o
  15  10   8      316.87      200.94       28.60 o
 -13  11   8       17.23       19.46       53.82 <
 -12  11   8       -9.43      180.46       37.71 <
 -11  11   8      -87.78       11.78       42.44 <
 -10  11   8      -92.91       17.00       42.56 <
  -9  11   8        3.94       25.15       65.52 <
  -8  11   8        3.53       21.04       32.29 <
  -7  11   8       -4.76        5.99       72.13 <
  -6  11   8      -43.79        2.23       53.09 <
  -5  11   8       29.49      311.94       77.73 <
  -4  11   8       22.69       27.66       50.85 <
  -3  11   8       20.28       26.86       55.17 <
  -2  11   8       -8.48       53.57       57.11 <
  -1  11   8       21.13       84.33       53.88 <
   0  11   8       75.32       46.34       46.95 <
   1  11   8        5.71        1.16       47.37 <
   2  11   8      119.67      155.97       50.45 o
   3  11   8       15.80       52.97       82.93 <
   4  11   8        7.58       25.02       39.19 <
   5  11   8      132.47      176.18       75.63 <
   6  11   8      348.62      367.87       78.37 o
   7  11   8       50.62       32.73       52.06 <
   8  11   8      213.92       46.43       46.69 o
   9  11   8       19.04        7.42       39.25 <
  10  11   8       51.44       63.22       37.17 <
  11  11   8      332.93      278.15       36.88 o
  12  11   8      315.25       22.92       46.37 o
 -10  12   8       14.12        0.11       37.07 <
  -9  12   8        1.50        0.37       42.35 <
  -8  12   8      -25.08        7.32       43.65 <
  -7  12   8        4.65       58.24       57.15 <
  -6  12   8       25.84       22.17       54.64 <
  -5  12   8       16.72      208.60       38.73 <
  -4  12   8      -14.43      131.32       40.12 <
  -3  12   8      -27.61       75.98       43.73 <
  -2  12   8       18.28        2.62       45.20 <
  -1  12   8       15.07       15.65       46.54 <
   0  12   8       -1.34        2.06       41.84 <
   1  12   8       49.89       24.26       48.61 <
   2  12   8       31.91       94.16       57.37 <
   3  12   8       61.48       82.69       63.06 <
   4  12   8       24.05       44.87       59.27 <
   5  12   8       38.74       54.97       58.70 <
   6  12   8       54.92        4.89       58.14 <
   7  12   8       58.19       37.07       55.74 <
   8  12   8      111.56      170.96       42.48 o
  -1  13   8      -13.84       64.08       40.99 <
   0  13   8      -81.31       30.48       38.88 <
   1  13   8      -10.93      120.38       37.56 <
   2  13   8       -9.16      169.16       40.12 <
   3  13   8       51.66      197.90       41.49 <
   4  13   8      -63.64       33.17       33.98 <
 -23   0   9        0.11       56.06       83.79 <
 -21   0   9       -4.69        4.05       59.16 <
 -19   0   9       24.80       77.58       70.61 <
 -17   0   9      -10.26        4.09       83.05 <
 -15   0   9       66.19        4.12       70.16 <
 -13   0   9     1184.38     1271.91       71.69 o
 -11   0   9     1433.45     1749.76       62.78 o
  -7   0   9      788.90       79.26      280.92 o
  -5   0   9       66.36        0.07      120.74 <
  -3   0   9     9197.03     8415.91      127.23 o
  -1   0   9     3967.64     4111.80       80.30 o
   1   0   9    37050.98    36624.11      273.31 o
   3   0   9     3762.75     3734.06      169.11 o
   5   0   9     3848.43     3219.77      194.17 o
   7   0   9    10065.45     8914.07      260.99 o
   9   0   9      194.18       25.31      249.86 <
  11   0   9      240.08      166.76      287.62 <
  13   0   9      462.28      447.47       70.20 o
  15   0   9      419.43      394.35       74.08 o
  17   0   9      202.35      219.13       72.39 o
  19   0   9       33.33       13.81       71.02 <
  21   0   9       66.36      158.50       38.42 <
 -23   1   9       36.95      222.03       33.20 <
 -22   1   9       97.97      366.79       36.62 o
 -21   1   9       60.99      198.46       47.67 <
 -20   1   9       83.32       89.06       45.13 <
 -19   1   9        6.79       53.21       52.38 <
 -18   1   9       21.66       33.15       51.41 <
 -17   1   9       32.97        1.47       45.05 <
 -16   1   9      360.48      415.48       53.52 o
 -15   1   9     2279.42     2307.53       75.71 o
 -14   1   9      296.00      313.66       63.84 o
 -13   1   9     4086.02     4415.04      399.49 o
 -12   1   9     1091.34     1250.84      286.58 o
 -11   1   9      583.42      624.38      119.16 o
 -10   1   9      148.31       18.81      159.92 <
  -9   1   9     3594.92     3087.69      269.08 o
  -8   1   9     2086.41     1673.05      243.33 o
  -7   1   9     4062.87     4451.60      139.39 o
  -6   1   9     6600.07     6711.71      141.46 o
  -5   1   9    13230.37    11019.01      178.82 o
  -4   1   9        9.75        7.47        4.98 o
  -3   1   9    14616.79    13218.21      106.51 o
  -2   1   9     1410.39     1432.96       70.45 o
  -1   1   9    14782.65    14352.87      133.57 o
   0   1   9     1915.89     1805.47       46.73 o
   1   1   9     7761.96     7157.39      136.97 o
   2   1   9     4373.81     4495.62       98.70 o
   3   1   9     8424.76     7972.66      169.33 o
   4   1   9     5945.96     5834.56      159.04 o
   5   1   9      150.46       15.09      102.34 <
   6   1   9     5938.86     5837.08      149.36 o
   7   1   9      -69.78       82.77      135.58 <
   8   1   9       45.08      103.20      154.91 <
   9   1   9     4660.77     4287.06      140.81 o
  10   1   9       30.86       26.01      156.67 <
  11   1   9      317.97      262.66      190.54 <
  12   1   9       -7.21        2.03       87.61 <
  13   1   9      260.24      295.71       46.48 o
  14   1   9      -11.14        2.43       50.08 <
  15   1   9      177.93      253.30       50.46 o
  16   1   9      474.00      570.12       47.84 o
  17   1   9     1433.45     1525.15       68.67 o
  18   1   9       13.46       38.95       51.11 <
  19   1   9        4.85       15.43       40.61 <
  20   1   9        0.93        3.76        6.22 <
  21   1   9       17.49       53.35       28.39 <
  22   1   9       25.27       62.58       28.65 <
  23   1   9       20.14        0.09       34.93 <
 -23   2   9       -9.44        1.01       38.47 <
 -22   2   9      911.51     1218.10       64.77 o
 -21   2   9       88.47      739.54       62.19 <
 -20   2   9      183.92     1975.62       67.19 o
 -19   2   9      671.64      764.62       53.72 o
 -18   2   9       40.76        0.85       42.75 <
 -17   2   9      846.69      906.28       56.40 o
 -16   2   9     3745.59     3529.74       98.95 o
 -15   2   9      711.43      655.59       60.82 o
 -14   2   9      469.67      304.93       44.70 o
 -13   2   9       16.89       26.38       65.68 <
 -12   2   9     1244.97     1295.73      294.39 o
 -11   2   9      922.50      992.19      264.11 o
 -10   2   9      -64.52       75.34      208.29 <
  -9   2   9     1252.38     1630.57      344.04 o
  -8   2   9      133.73      165.76      124.29 <
  -7   2   9       75.52      161.58      137.99 <
  -6   2   9     2766.11     2262.56      207.14 o
  -5   2   9     9028.83     8171.20      187.12 o
  -4   2   9     1072.12     1099.28       93.66 o
  -3   2   9     5504.61     5653.96       90.74 o
  -2   2   9     2212.13     2222.82       81.89 o
  -1   2   9     2791.24     2681.99       74.47 o
   0   2   9     6921.00     6986.11       87.09 o
   1   2   9    12038.91    12366.94      143.29 o
   2   2   9      329.72      736.04      148.30 o
   3   2   9      260.75      594.16      172.55 <
   4   2   9      295.64      329.08      110.49 o
   5   2   9     1536.88     1847.84      153.59 o
   6   2   9     1011.76     1023.90      170.77 o
   7   2   9      540.67      625.16      215.93 o
   8   2   9        4.48        5.04       20.54 <
   9   2   9      257.08      495.08      149.89 <
  10   2   9     2525.73     2631.01      179.18 o
  11   2   9      699.86      751.76      227.03 o
  12   2   9       67.98       47.49      125.96 <
  13   2   9      243.79      259.23       41.91 o
  14   2   9      290.50      407.35       46.64 o
  15   2   9       -0.19        0.91       96.75 <
  16   2   9       33.32       48.18       32.72 <
  17   2   9      -18.23        3.46       42.18 <
  18   2   9     1079.45     1470.83       44.95 o
  19   2   9      -11.00        8.36       39.26 <
  20   2   9      133.01      136.58       30.48 o
  21   2   9       37.58      337.90       48.10 <
  22   2   9       63.94      262.73       45.58 <
  23   2   9       -6.37       54.83       35.05 <
 -23   3   9      169.59      522.57       33.34 o
 -22   3   9       21.18      111.51       50.32 <
 -21   3   9       26.80       60.77       53.76 <
 -20   3   9       31.60       39.68       40.26 <
 -19   3   9     1470.97     1682.21       70.36 o
 -18   3   9      662.54      568.52       56.56 o
 -17   3   9       90.43        2.86       53.12 <
 -16   3   9        0.18        0.18        2.38 o
 -15   3   9      421.34      208.60       54.04 o
 -14   3   9      407.62      361.22       46.24 o
 -13   3   9     1065.87     1027.86       53.12 o
 -12   3   9       -2.36        6.02       52.49 <
 -11   3   9     2009.81     2086.13      294.58 o
 -10   3   9      220.28      177.59      247.81 <
  -9   3   9     1044.32      992.05      231.77 o
  -8   3   9      172.87      213.89      166.52 <
  -7   3   9      352.50      283.63      157.03 o
  -6   3   9     9455.25     8408.96      340.64 o
  -5   3   9      216.75       22.81      163.27 <
  -4   3   9       75.56       78.46       27.03 o
  -3   3   9      177.51      210.70       99.42 <
  -2   3   9        5.56       47.87      133.99 <
  -1   3   9     1937.98     2158.92      107.22 o
   0   3   9     7763.56     7915.92      168.94 o
   1   3   9     2269.04     2639.19      104.17 o
   2   3   9     3000.92     3676.74       62.45 o
   3   3   9     1521.08     1617.93      187.56 o
   4   3   9      176.55      142.16      204.50 <
   5   3   9     3218.78     3403.18      253.43 o
   6   3   9       95.42       36.17      131.92 <
   7   3   9     1293.43     1193.12      180.78 o
   8   3   9       21.29       35.80       49.98 <
   9   3   9      517.55      445.97      171.42 o
  10   3   9      406.79      409.54      236.21 <
  11   3   9      317.42      433.33      199.43 <
  12   3   9     3156.74     3052.61       50.66 o
  13   3   9     2233.14     1901.35       53.39 o
  14   3   9     1733.35     1658.62       42.29 o
  15   3   9       34.35        0.94       37.84 <
  16   3   9      489.11      366.15       49.05 o
  17   3   9      241.69      303.04       52.21 o
  18   3   9      151.22      259.08       47.67 o
  19   3   9       -9.60       10.07       63.05 <
  20   3   9        2.62       11.88       24.45 <
  21   3   9       13.96       32.33       39.11 <
  22   3   9       -6.66       91.63       35.65 <
 -23   4   9        6.26        0.46       43.84 <
 -22   4   9       22.34       18.46       61.38 <
 -21   4   9       37.01      100.12       51.39 <
 -20   4   9      369.54      569.39       53.40 o
 -19   4   9      181.82      272.06       47.52 o
 -18   4   9       57.24       16.62       67.05 <
 -17   4   9     1251.65     1197.30       60.50 o
 -16   4   9      432.21      448.40       51.93 o
 -15   4   9      275.17      163.41       44.18 o
 -14   4   9      481.42      461.50       44.57 o
 -13   4   9      116.52       90.17       43.52 o
 -12   4   9        0.22        0.15        2.71 <
 -11   4   9      -40.69      201.26      249.85 <
 -10   4   9      358.95      178.67      343.63 <
  -9   4   9      444.19      375.22      288.12 <
  -8   4   9     1030.39      955.45      223.24 o
  -7   4   9      299.22      195.48      186.27 <
  -6   4   9     3027.67     3186.55      153.98 o
  -5   4   9      105.28       80.38      146.86 <
  -4   4   9      203.28      166.64      133.14 <
  -3   4   9     1518.25     1707.59      178.90 o
  -2   4   9     1431.09     1591.31      107.82 o
  -1   4   9     2692.47     2421.87      236.09 o
   0   4   9      154.84      319.07      177.72 <
   1   4   9     5235.76     4955.62      164.99 o
   2   4   9      177.79      206.37      120.92 <
   3   4   9      298.51      497.04      165.46 <
   4   4   9     1437.91     1500.76      127.73 o
   5   4   9     1459.07     1409.70      145.29 o
   6   4   9       58.74      134.14      174.76 <
   7   4   9       17.62        0.78      207.04 <
   8   4   9     6691.61     6570.50      165.33 o
   9   4   9      380.88      570.45      245.76 <
  10   4   9      316.31      337.58       44.24 o
  11   4   9        9.38        1.47       46.25 <
  12   4   9      898.18      799.36       44.73 o
  13   4   9      595.50      646.71       48.31 o
  14   4   9      137.65      158.36       46.45 o
  15   4   9      196.64      225.63       52.61 o
  16   4   9       82.87       72.90       37.83 o
  17   4   9       98.38        0.09       62.19 <
  18   4   9       22.19       96.50       62.93 <
  19   4   9       29.49       59.07       61.69 <
  20   4   9        1.18        2.46       10.37 <
  21   4   9       -8.12        2.16       36.66 <
  22   4   9       -5.78       26.51       29.23 <
 -21   5   9       72.67      141.98       49.30 <
 -20   5   9      403.86      417.62       48.95 o
 -19   5   9      436.15      435.17       40.48 o
 -18   5   9      843.97      834.34       53.60 o
 -17   5   9       35.39       55.10       62.46 <
 -16   5   9      925.48      962.47       55.49 o
 -15   5   9       74.27        9.91       42.69 <
 -14   5   9      419.21      440.91       42.65 o
 -13   5   9       87.59        6.75       45.10 <
 -12   5   9        4.23        3.72        5.63 o
 -11   5   9     2268.05     2169.26       56.76 o
 -10   5   9       66.03       29.45       47.58 <
  -9   5   9       54.53        1.09      233.67 <
  -8   5   9     2308.73     2315.61      337.64 o
  -7   5   9     7810.43     6328.58      279.37 o
  -6   5   9     3354.25     2946.31      230.50 o
  -5   5   9      -28.93       14.74      218.54 <
  -4   5   9     1191.14     1266.90      206.39 o
  -3   5   9       38.48       81.59      188.69 <
  -2   5   9     -105.39        0.19      175.13 <
  -1   5   9      219.97      366.33      161.25 <
   0   5   9     1223.90     1234.43      149.75 o
   1   5   9     2131.48     2442.25      168.91 o
   2   5   9      939.89     1254.23      192.24 o
   3   5   9       82.34      112.79      203.14 <
   4   5   9       90.89       70.57      116.89 <
   5   5   9     1340.06     1244.16       64.88 o
   6   5   9     4799.05     4684.68       98.36 o
   7   5   9      196.06      180.68       47.31 o
   8   5   9       17.84       18.19       32.66 <
   9   5   9      321.68      405.09       62.27 o
  10   5   9       69.18       61.14       60.86 <
  11   5   9      694.94      779.64       72.95 o
  12   5   9      513.19      554.47       70.67 o
  13   5   9      -19.68        0.29       67.22 <
  14   5   9       -2.84      220.32       85.27 <
  15   5   9      394.14      381.00       75.31 o
  16   5   9       65.60       67.69       58.34 <
  17   5   9      454.52      370.54       65.40 o
  18   5   9      883.88      745.36       60.09 o
  19   5   9       -3.84        0.18       46.59 <
  20   5   9       -4.68        0.53       14.15 <
  21   5   9       40.76       68.85       35.07 <
 -21   6   9      -12.16      182.34       54.55 <
 -20   6   9      -36.00       10.85       37.19 <
 -19   6   9       36.89       44.69       36.82 <
 -18   6   9      405.95      273.57       55.96 o
 -17   6   9      134.27       86.39       57.65 o
 -16   6   9       -0.03        1.74       51.46 <
 -15   6   9      102.85       40.85       65.27 <
 -14   6   9       16.93        0.11       43.54 <
 -13   6   9     1637.62     1583.42       52.01 o
 -12   6   9       12.75       12.41       14.17 o
 -11   6   9      141.20      121.80       45.57 o
 -10   6   9     4001.66     3704.59       85.89 o
  -9   6   9     3686.85     3518.46       78.66 o
  -8   6   9     1295.39     1236.10       43.64 o
  -7   6   9      730.63      724.09       51.27 o
  -6   6   9      726.71      724.00      370.48 o
  -5   6   9       68.32       64.69       68.79 <
  -4   6   9       41.34       70.25       45.38 <
  -3   6   9     1326.81     1216.91       74.37 o
  -2   6   9      800.00      871.20      244.19 o
  -1   6   9      499.78      769.23      237.50 o
   0   6   9      609.87      661.20      156.64 o
   1   6   9      150.97      102.98      259.02 <
   2   6   9      139.97       44.52      253.33 <
   3   6   9      -56.54       87.50      288.43 <
   4   6   9      265.27      281.49      296.08 <
   5   6   9      963.55     1313.98      350.35 o
   6   6   9       98.28      204.05      416.43 <
   7   6   9      -36.45       47.27       55.13 <
   8   6   9      340.08      293.58       43.58 o
   9   6   9      -51.96        1.51       57.53 <
  10   6   9     1310.25     1269.35       83.29 o
  11   6   9      199.41      321.68       77.13 o
  12   6   9      126.49       98.71       74.60 <
  13   6   9      -27.56       29.86      120.24 <
  14   6   9      895.01     1046.08      130.85 o
  15   6   9      166.50      136.72       74.09 o
  16   6   9      213.14      186.89       66.12 o
  17   6   9       44.83       38.90       58.36 <
  18   6   9       30.40       65.44       56.52 <
  19   6   9        0.94        0.12       16.88 <
  20   6   9      -13.66        0.06       19.35 <
 -20   7   9        6.79      301.56       51.72 <
 -19   7   9      263.26      324.59       48.77 o
 -18   7   9      127.16      128.87       44.29 o
 -17   7   9      -27.67        2.70       46.99 <
 -16   7   9       10.78        9.26       15.21 o
 -15   7   9      -11.31        0.38       49.71 <
 -14   7   9      543.81      513.50       67.43 o
 -13   7   9      116.52        3.75       59.52 o
 -12   7   9      135.07      113.21       54.20 o
 -11   7   9      761.49       26.87       66.64 o
 -10   7   9      952.33       75.05       67.49 o
  -9   7   9     9777.43     8392.23      129.13 o
  -8   7   9     1532.87     1566.31       58.43 o
  -7   7   9      445.07      485.98       43.95 o
  -6   7   9     6977.48     7174.80       60.60 o
  -5   7   9     2824.74     2768.81       51.78 o
  -4   7   9      155.74      129.64       39.45 o
  -3   7   9      902.77      835.46       51.69 o
  -2   7   9     3132.35     2958.68       56.27 o
  -1   7   9     2441.03     2386.21       60.94 o
   0   7   9       31.26       27.15       48.04 <
   1   7   9      423.26      204.91       53.95 o
   2   7   9       17.84       32.71       51.61 <
   3   7   9     1915.23     1749.97       61.69 o
   4   7   9       28.15      101.29       50.81 <
   5   7   9      195.48      163.00       54.92 o
   6   7   9      269.18      347.52       52.71 o
   7   7   9      -71.96        2.89       55.83 <
   8   7   9        4.83       21.75       36.06 <
   9   7   9      -22.63        0.76       58.87 <
  10   7   9     1877.32     1916.79       68.26 o
  11   7   9       42.03      228.37      125.04 <
  12   7   9     1458.61     1690.18      139.73 o
  13   7   9       44.97      112.64      116.76 <
  14   7   9      220.43      207.08       59.86 o
  15   7   9       60.26       30.20       56.88 <
  16   7   9       78.30       59.74       48.51 <
  17   7   9       23.18       95.38       45.11 <
  18   7   9      115.18      104.79       42.38 o
  19   7   9      185.05       12.92       31.16 o
 -19   8   9       37.90      119.87       32.41 <
 -18   8   9       98.69      284.00       74.75 <
 -17   8   9       15.23       28.80       50.68 <
 -16   8   9        7.13        2.66       60.55 <
 -15   8   9       36.64      111.28       51.38 <
 -14   8   9      197.66      194.76       59.45 o
 -13   8   9      564.55      629.07       63.04 o
 -12   8   9     1513.07     1284.04      106.43 o
 -11   8   9       89.35       11.34       58.78 <
 -10   8   9     2311.70     1484.50       79.23 o
  -9   8   9      745.27      342.65       64.51 o
  -8   8   9      129.86      106.49       30.35 o
  -7   8   9     1830.02     1682.77       62.96 o
  -6   8   9      173.12      104.96       56.18 o
  -5   8   9     1066.88      958.04       48.41 o
  -4   8   9      311.15      348.08       47.17 o
  -3   8   9      384.93      334.12       53.48 o
  -2   8   9     3229.38     3379.01       59.49 o
  -1   8   9       73.73       68.18       64.08 <
   0   8   9      -29.31        2.07       66.27 <
   1   8   9        0.45       11.07       34.60 <
   2   8   9      353.47      328.21       68.40 o
   3   8   9       57.17      125.95       49.05 <
   4   8   9        0.88       15.69       22.77 <
   5   8   9      187.88      197.25       41.91 o
   6   8   9      871.29      942.86       51.09 o
   7   8   9      708.67      735.17       49.66 o
   8   8   9      508.47      462.77       58.89 o
   9   8   9      878.03      738.22       62.04 o
  10   8   9       47.29        2.07       59.30 <
  11   8   9     1095.17      965.06       61.40 o
  12   8   9        0.01        0.01        4.77 <
  13   8   9      431.40      345.34       72.11 o
  14   8   9      108.82       10.26       63.57 <
  15   8   9      133.55        9.51       58.93 o
  16   8   9      273.20       49.12       53.11 o
  17   8   9       18.72       12.88       43.46 <
  18   8   9      236.72        0.11       29.98 o
 -17   9   9     -113.63        0.00       58.55 <
 -16   9   9        3.42        1.33       26.70 <
 -15   9   9      -10.12        0.50       39.24 <
 -14   9   9      118.77      188.82       49.13 o
 -13   9   9      -21.13        9.26       53.07 <
 -12   9   9      -12.61        1.68       31.87 <
 -11   9   9       13.08       33.91       60.58 <
 -10   9   9      609.74      674.61       63.98 o
  -9   9   9      153.78      189.44       66.32 o
  -8   9   9      190.35      133.63       41.47 o
  -7   9   9       27.99       11.61       58.57 <
  -6   9   9     2323.67     2289.86       72.94 o
  -5   9   9     2545.04     2540.15       63.27 o
  -4   9   9      808.58      735.40       45.09 o
  -3   9   9       29.55        5.37       56.34 <
  -2   9   9      193.03      208.93       55.58 o
  -1   9   9     3686.22     3305.96       89.36 o
   0   9   9     1082.93     1041.25       70.26 o
   1   9   9       45.11       23.73       58.05 <
   2   9   9       27.12       14.92       59.05 <
   3   9   9      505.83      441.95       68.30 o
   4   9   9      163.81      137.08       44.44 o
   5   9   9      858.79      862.51       58.92 o
   6   9   9      685.14      730.85       57.78 o
   7   9   9       24.65       26.70       47.65 <
   8   9   9       60.60       47.99       40.91 <
   9   9   9       12.60        1.52       54.56 <
  10   9   9       26.64        0.86       55.69 <
  11   9   9       70.74        0.90       52.65 <
  12   9   9      202.26       70.90       63.38 o
  13   9   9      473.49      238.66       62.02 o
  14   9   9      214.62       70.10       56.79 o
  15   9   9       -5.58       10.69       46.53 <
  16   9   9      353.40      260.64       34.88 o
  17   9   9      163.57       15.09       24.92 o
 -15  10   9      -29.55        1.61       59.16 <
 -14  10   9      -56.23      223.99       44.07 <
 -13  10   9       44.21      159.68       46.58 <
 -12  10   9       10.16       28.18       40.03 <
 -11  10   9      164.37      188.22       43.32 o
 -10  10   9       -8.48      244.84       55.81 <
  -9  10   9      178.90      234.06       55.17 o
  -8  10   9      112.89      173.68       53.63 o
  -7  10   9       43.25      211.77       51.73 <
  -6  10   9      -44.62       10.58       68.12 <
  -5  10   9       64.27      332.02       65.72 <
  -4  10   9      171.15      465.33       65.35 o
  -3  10   9      168.11      321.01       62.62 o
  -2  10   9      141.45      264.00       54.73 o
  -1  10   9       -9.32        1.16       53.15 <
   0  10   9       18.28       91.46       47.28 <
   1  10   9      -14.39        2.70       54.02 <
   2  10   9       23.88       26.62       55.46 <
   3  10   9       62.86       46.14       58.59 <
   4  10   9     2164.28     2102.21       70.40 o
   5  10   9      271.57      186.96       52.43 o
   6  10   9       62.05        0.36       42.86 <
   7  10   9      338.25      354.99       48.61 o
   8  10   9       30.57       39.48       41.72 <
   9  10   9      132.83      208.08       47.18 o
  10  10   9      289.09      322.68       43.35 o
  11  10   9       34.53       48.33       42.45 <
  12  10   9      139.87       13.81       36.28 o
  13  10   9      189.44        5.61       43.79 o
  14  10   9      204.27        2.43       34.96 o
  15  10   9      217.98      149.47       26.63 o
 -12  11   9      -38.72       24.72       37.21 <
 -11  11   9     -108.93       17.34       44.24 <
 -10  11   9      -11.21       22.04       56.66 <
  -9  11   9      -67.64      109.63       49.44 <
  -8  11   9        1.66        1.07       19.30 <
  -7  11   9        4.69        4.09       71.80 <
  -6  11   9      -13.46        9.80       51.68 <
  -5  11   9      -60.91        0.49       53.79 <
  -4  11   9       52.11      660.79       55.36 <
  -3  11   9       39.97        4.60       53.14 <
  -2  11   9        3.50      177.64       56.54 <
  -1  11   9       58.35      172.25       47.66 <
   0  11   9      -11.37        0.24       42.29 <
   1  11   9       11.84       77.84       49.14 <
   2  11   9       14.71       36.19       48.13 <
   3  11   9       50.04       62.54       56.45 <
   4  11   9       15.37       34.89       65.61 <
   5  11   9       63.94       41.51       69.37 <
   6  11   9       79.82       60.95       66.30 <
   7  11   9       20.94        8.81       51.65 <
   8  11   9       20.75        1.42       22.23 o
   9  11   9      135.95      250.67       38.55 o
  10  11   9       89.84      228.89       36.54 o
  11  11   9      273.45      133.93       35.31 o
  12  11   9      356.49       19.03       49.31 o
 -10  12   9       34.11      127.91       34.93 <
  -9  12   9        6.98        3.70       37.66 <
  -8  12   9       13.37       67.48       42.94 <
  -7  12   9      -14.99       33.49       49.75 <
  -6  12   9       -7.92      122.11       58.74 <
  -5  12   9      -23.78      105.21       38.92 <
  -4  12   9      -58.93       42.17       36.76 <
  -3  12   9      -15.80       65.87       59.49 <
  -2  12   9        9.32       42.06       59.35 <
  -1  12   9       26.27       53.99       42.92 <
   0  12   9       30.99       69.17       43.21 <
   1  12   9       34.23       10.26       58.64 <
   2  12   9       12.56        1.40       65.17 <
   3  12   9       62.95       43.61       65.37 <
   4  12   9       26.81       13.61       62.26 <
   5  12   9       94.61       50.47       64.62 <
   6  12   9      188.30      296.03       59.45 o
   7  12   9      124.48       34.50       50.76 o
   8  12   9       32.37       25.31       39.33 <
  -1  13   9      -55.76       60.56       38.08 <
   0  13   9        0.24      122.14      148.17 <
   1  13   9      -60.75       50.78       39.18 <
   2  13   9      160.15      243.56       42.50 o
   3  13   9       19.86      207.04       37.97 <
   4  13   9      -36.48       41.46       29.80 <
 -22   0  10       -3.84        0.04       50.76 <
 -20   0  10       44.69        0.56       80.16 <
 -18   0  10       24.29       12.54       64.72 <
 -16   0  10     3012.84     3731.48       85.90 o
 -14   0  10      871.90      798.12       65.49 o
 -12   0  10      228.03        7.74      312.86 <
 -10   0  10       91.51       35.44       62.46 <
  -8   0  10    10249.48    10916.85      314.78 o
  -6   0  10      345.34      592.04      143.49 o
  -4   0  10   137338.53   127833.92      775.87 o
  -2   0  10    59377.86    55824.84      310.64 o
   0   0  10      893.65      945.70       68.16 o
   2   0  10     8638.24     8106.74      229.26 o
   4   0  10     5426.45     4820.38      219.12 o
   6   0  10      464.74      374.60      233.04 o
   8   0  10       28.33       38.60      125.34 <
  10   0  10     1015.72     1122.91      333.95 o
  12   0  10       33.93        6.91      416.31 <
  14   0  10      629.61      612.98       68.40 o
  16   0  10      960.54     1610.70       83.52 o
  18   0  10       57.09      142.36       75.10 <
  20   0  10      424.75      461.17       53.19 o
  22   0  10      -27.34        1.90       43.30 <
 -23   1  10        5.32       64.33       33.08 <
 -22   1  10       19.08       65.74       35.09 <
 -21   1  10       19.04       76.03       44.68 <
 -20   1  10      274.38      615.47       46.87 o
 -19   1  10       93.71      221.44       44.35 o
 -18   1  10       47.43       28.35       53.89 <
 -17   1  10      146.80      161.11       44.96 o
 -16   1  10       44.42       73.60       41.72 <
 -15   1  10      656.95      651.58      104.13 o
 -14   1  10       79.72       98.37       67.46 <
 -13   1  10     2640.02     3030.44       62.84 o
 -12   1  10      -25.18       47.23      217.88 <
 -11   1  10      533.71      414.29      164.25 o
 -10   1  10     3312.96     3629.05      195.67 o
  -9   1  10      137.77      281.92      320.31 <
  -8   1  10     4746.02     4622.90      253.47 o
  -7   1  10     6407.83     6724.97      162.61 o
  -6   1  10      104.86       44.76       94.24 <
  -5   1  10    13773.48    12605.24      184.89 o
  -4   1  10       36.10       35.00       14.82 o
  -3   1  10      126.11      126.28       56.45 o
  -2   1  10     4750.35     4690.24       90.72 o
  -1   1  10    53718.40    47925.68      252.23 o
   0   1  10      418.99      583.37       49.86 o
   1   1  10    44502.25    41255.78      317.03 o
   2   1  10     1601.33     1546.64       88.34 o
   3   1  10    10445.38     8253.04      189.61 o
   4   1  10      728.84      677.67      100.73 o
   5   1  10      143.67        8.80      123.49 <
   6   1  10       50.18      174.99      136.78 <
   7   1  10      132.23      105.00      156.25 <
   8   1  10     3644.37     3908.94      175.19 o
   9   1  10     2505.97     2624.68      129.19 o
  10   1  10       22.88       31.76      176.83 <
  11   1  10     1664.15     1844.98      210.13 o
  12   1  10       80.97       85.02      234.47 <
  13   1  10      870.07      789.58       56.56 o
  14   1  10      156.49      194.66       45.90 o
  15   1  10      -28.71        5.99       49.20 <
  16   1  10        6.45       16.44       24.79 <
  17   1  10       91.32       19.44       49.92 <
  18   1  10       33.21       20.91       43.84 <
  19   1  10       58.82       71.20       43.40 <
  20   1  10       34.71       73.41       26.44 <
  21   1  10       24.29       92.11       25.54 <
  22   1  10       -2.08       53.61       30.65 <
  23   1  10        7.04      108.95       31.54 <
 -23   2  10       14.23       64.83       36.72 <
 -22   2  10      114.40      149.93       65.85 <
 -21   2  10      128.80      172.91       49.87 o
 -20   2  10      273.56      381.19       49.54 o
 -19   2  10      735.40      803.66       43.28 o
 -18   2  10       41.83       23.65       43.37 <
 -17   2  10       -1.97        0.08       54.12 <
 -16   2  10       35.87       31.44       32.78 o
 -15   2  10      259.07      255.06       63.89 o
 -14   2  10      163.57       91.93      109.62 <
 -13   2  10       48.08       39.14       70.79 <
 -12   2  10      549.32      604.25      325.99 <
 -11   2  10      450.55      617.54      290.39 <
 -10   2  10      783.96      846.73      227.80 o
  -9   2  10     4494.58     4254.03      172.32 o
  -8   2  10      233.05      227.01      308.06 <
  -7   2  10      682.43      716.13      282.39 o
  -6   2  10    19024.27    15850.43      433.15 o
  -5   2  10      914.96     1090.23      109.41 o
  -4   2  10      453.20      423.36       79.43 o
  -3   2  10       26.27       88.12       74.95 <
  -2   2  10    19806.96    17961.79      272.77 o
  -1   2  10     7409.93     7836.29      157.91 o
   0   2  10      274.79      394.49       50.51 o
   1   2  10     7003.48     7401.04      121.43 o
   2   2  10      455.18      512.11       96.41 o
   3   2  10      122.07       32.08      189.74 <
   4   2  10     4665.63     4751.49      161.41 o
   5   2  10     1421.31     1608.92      146.14 o
   6   2  10      326.91      556.03      182.15 <
   7   2  10     2981.08     2990.48      192.97 o
   8   2  10      998.70     1140.65      121.19 o
   9   2  10     3578.16     3716.98      133.29 o
  10   2  10      312.45      241.58      174.23 <
  11   2  10      530.84      533.37      220.64 o
  12   2  10       30.87        2.85      114.83 <
  13   2  10      322.98      380.88       43.03 o
  14   2  10        8.06       31.86       41.47 <
  15   2  10       42.57       54.99       45.04 <
  16   2  10       39.16       53.84       22.25 o
  17   2  10      159.75      197.09       45.85 o
  18   2  10      458.73      525.68       45.51 o
  19   2  10      -16.01        0.11       39.81 <
  20   2  10       63.76      121.83       33.60 o
  21   2  10        6.66        0.37       38.78 <
  22   2  10        4.02       11.11       38.10 <
  23   2  10        6.85       52.77       33.17 <
 -23   3  10       46.16      138.48       33.45 <
 -22   3  10        6.63      131.22       61.85 <
 -21   3  10       31.91       87.79       50.11 <
 -20   3  10       51.50       43.85       49.46 <
 -19   3  10       44.41       40.51       51.80 <
 -18   3  10       16.76       18.07       42.73 <
 -17   3  10      113.19      156.28       56.35 o
 -16   3  10       76.16       77.22       38.89 o
 -15   3  10      155.33      194.40       55.41 o
 -14   3  10       21.22        8.21       44.36 <
 -13   3  10      781.35      713.99       44.62 o
 -12   3  10      464.32      423.47       50.92 o
 -11   3  10      176.00       16.55      353.37 <
 -10   3  10     1274.86     1304.16      271.62 o
  -9   3  10      246.06       85.99      231.02 <
  -8   3  10      756.58      759.08      185.30 o
  -7   3  10     2111.43     1947.78      172.40 o
  -6   3  10      249.49      627.46      293.53 <
  -5   3  10     3724.70     3394.30      232.77 o
  -4   3  10      300.84      332.42      114.51 o
  -3   3  10     1727.74     1911.39      146.90 o
  -2   3  10     2527.29     2712.02      103.69 o
  -1   3  10      286.28      394.43       80.49 o
   0   3  10    11747.09    12107.56      205.57 o
   1   3  10     5001.46     5383.39      157.59 o
   2   3  10     4281.09     4177.23       81.38 o
   3   3  10     1219.59     1361.09      209.93 o
   4   3  10     1124.12     1591.83      247.42 o
   5   3  10     4068.15     4478.69      236.00 o
   6   3  10      981.01     1089.19      178.22 o
   7   3  10     2616.11     2368.65      158.50 o
   8   3  10     2099.91     1984.47      166.23 o
   9   3  10     1725.59     1595.96      196.76 o
  10   3  10     2682.80     2852.60      204.53 o
  11   3  10      -72.14        6.22      162.33 <
  12   3  10      100.97      102.98       43.85 o
  13   3  10      317.42      391.23       38.96 o
  14   3  10      424.75      426.27       37.38 o
  15   3  10      173.94      153.44       45.79 o
  16   3  10       91.58      143.17       41.76 o
  17   3  10        7.40       20.18       42.32 <
  18   3  10       -0.12       12.98       93.83 <
  19   3  10       21.56        2.08       58.86 <
  20   3  10      260.58      489.18       53.71 o
  21   3  10      184.20      208.74       44.59 o
  22   3  10        4.17      164.80       31.83 <
 -23   4  10        8.04       80.25       46.57 <
 -22   4  10       21.75       16.06       58.25 <
 -21   4  10       -8.85        5.11       50.65 <
 -20   4  10      303.62      441.82       53.28 o
 -19   4  10       71.53        3.89       53.12 <
 -18   4  10      -26.91        5.54       97.96 <
 -17   4  10      -10.29        0.85       51.13 <
 -16   4  10      293.10      247.69       51.28 o
 -15   4  10      160.67       83.69       45.72 o
 -14   4  10       37.84        2.00       45.77 <
 -13   4  10      786.57      834.30       48.25 o
 -12   4  10      505.34      521.00       41.94 o
 -11   4  10     1661.61     1549.31       53.65 o
 -10   4  10     6205.36     5628.14      316.78 o
  -9   4  10      738.78      409.56      317.77 o
  -8   4  10        0.12        0.07        7.14 <
  -7   4  10     1504.95     1518.79      218.32 o
  -6   4  10     9081.10     8085.70      201.48 o
  -5   4  10      260.24      261.88      160.84 <
  -4   4  10       11.87        9.43       32.89 <
  -3   4  10     4021.35     3855.07      122.25 o
  -2   4  10      176.13      287.34      238.79 <
  -1   4  10     5930.87     5915.60      285.75 o
   0   4  10      636.59      584.25      257.05 o
   1   4  10      832.27      786.41      182.09 o
   2   4  10      192.88      183.62      141.49 <
   3   4  10     2736.21     2913.58      108.97 o
   4   4  10      200.74      225.03      122.47 <
   5   4  10     2673.14     2774.38      151.65 o
   6   4  10     1828.69     1815.74      167.98 o
   7   4  10     1403.00     1590.49      261.27 o
   8   4  10     1103.13     1060.23      210.33 o
   9   4  10      122.64        2.63      238.28 <
  10   4  10      688.94      868.57       49.78 o
  11   4  10       10.69        7.54       43.96 <
  12   4  10       44.95       51.82       18.48 o
  13   4  10       13.88        5.78       43.99 <
  14   4  10       29.21        0.08       50.81 <
  15   4  10       98.59        0.05       56.60 <
  16   4  10      165.23       91.75       68.74 o
  17   4  10      142.93       40.57       53.90 o
  18   4  10       32.49       38.38       60.32 <
  19   4  10        6.58       36.22       44.03 <
  20   4  10       -2.08        0.02        8.64 <
  21   4  10      -33.15        4.23       40.22 <
  22   4  10        1.00       23.56       31.33 <
 -21   5  10       13.81        0.02       50.10 <
 -20   5  10      259.53      405.99       51.59 o
 -19   5  10      631.17      705.32       42.70 o
 -18   5  10      105.18      113.21       62.39 <
 -17   5  10      227.10      244.76       64.66 o
 -16   5  10        1.25        1.77       16.61 <
 -15   5  10      341.11      298.56       46.52 o
 -14   5  10       75.25       40.58       46.93 <
 -13   5  10      655.35      569.40       49.88 o
 -12   5  10     1192.62     1124.13       47.96 o
 -11   5  10      137.89       93.30       46.86 o
 -10   5  10       25.63       59.24       52.00 <
  -9   5  10       55.15       72.41       43.10 <
  -8   5  10      529.87      619.28      319.69 <
  -7   5  10       19.72        0.77      288.60 <
  -6   5  10      383.92      239.63      257.50 <
  -5   5  10     3881.29     3238.84      218.25 o
  -4   5  10     1924.97     1390.58       75.03 o
  -3   5  10      266.64      376.30      196.49 <
  -2   5  10      762.06     1133.31      192.55 o
  -1   5  10     1851.81     1952.13      180.19 o
   0   5  10     4156.48     3673.04      177.74 o
   1   5  10      -24.75       14.03      201.91 <
   2   5  10     1112.38     1137.76      208.10 o
   3   5  10      173.94      275.87      185.90 <
   4   5  10     1776.93     1619.91      235.05 o
   5   5  10      464.74      412.72       49.16 o
   6   5  10      513.08      526.82       58.46 o
   7   5  10      459.17      434.22       63.07 o
   8   5  10       -6.24       41.55       58.50 <
   9   5  10      257.08      338.22       63.48 o
  10   5  10      516.37      515.20       67.83 o
  11   5  10     5283.87     5006.89      103.97 o
  12   5  10      203.56      189.07       73.05 o
  13   5  10      -20.00        1.16       62.85 <
  14   5  10       60.26       75.91       85.93 <
  15   5  10       59.54        1.48       73.82 <
  16   5  10      196.74      135.95       64.69 o
  17   5  10       42.91       44.80       67.21 <
  18   5  10        2.43       14.90       62.18 <
  19   5  10      143.80      149.00       32.94 o
  20   5  10        5.33        5.08       32.07 <
  21   5  10        9.83       52.86       30.51 <
 -21   6  10      -19.95        1.54       47.92 <
 -20   6  10       -1.48        0.98       10.47 <
 -19   6  10      124.95      109.40       47.04 o
 -18   6  10      171.49      137.63       40.17 o
 -17   6  10       64.52       18.68       56.36 <
 -16   6  10       39.90       57.32       46.42 <
 -15   6  10      385.14      324.70       61.83 o
 -14   6  10       74.54       47.99       44.83 <
 -13   6  10      898.11      804.81       49.39 o
 -12   6  10      328.74      286.99       39.46 o
 -11   6  10      103.80       61.77       56.39 <
 -10   6  10       84.13       20.53       51.91 <
  -9   6  10      930.39      862.75       55.32 o
  -8   6  10      771.59      675.75       46.35 o
  -7   6  10       90.03       87.95       48.38 <
  -6   6  10      262.25      300.63      236.66 <
  -5   6  10      121.15       79.16       68.22 <
  -4   6  10        7.24        6.39       25.13 <
  -3   6  10     1072.99     1131.11      280.43 o
  -2   6  10      288.56      269.92      261.98 <
  -1   6  10      958.73     1169.62      165.27 o
   0   6  10      -68.01        1.22      245.98 <
   1   6  10      282.96      319.36      278.07 <
   2   6  10      999.92     1013.47      279.56 o
   3   6  10      205.76      708.23      316.96 <
   4   6  10       42.60      452.98      315.30 <
   5   6  10      358.95       73.35      360.13 <
   6   6  10      407.00      371.18       62.52 o
   7   6  10      119.56      225.70       55.76 o
   8   6  10      122.70      173.72       44.09 o
   9   6  10      -31.61       68.80       67.48 <
  10   6  10     4236.45     4443.30       98.49 o
  11   6  10      468.32      483.65       75.14 o
  12   6  10       84.88       55.72       61.02 <
  13   6  10      109.58      159.43      123.47 <
  14   6  10       29.44        0.33      117.14 <
  15   6  10      136.68       60.83       73.55 <
  16   6  10      187.41       27.62       61.01 o
  17   6  10       -3.03       14.44       60.09 <
  18   6  10       82.24      168.31       57.34 <
  19   6  10      281.74      225.88       28.53 o
  20   6  10       98.91      473.21       36.59 o
 -20   7  10        8.74      547.10       46.28 <
 -19   7  10      162.91      370.79       71.70 o
 -18   7  10      431.40      394.38       48.00 o
 -17   7  10      403.24      357.58       52.86 o
 -16   7  10      192.77      148.19       56.55 o
 -15   7  10      510.03      721.08       47.52 o
 -14   7  10     1334.75     1370.53       69.67 o
 -13   7  10      967.74      839.92       64.48 o
 -12   7  10      120.10       92.91       57.36 o
 -11   7  10     3693.77     3368.80       88.19 o
 -10   7  10     6747.39     6413.88      108.12 o
  -9   7  10      164.10       76.73       56.56 o
  -8   7  10      630.49      665.68       43.98 o
  -7   7  10      909.64      812.22       43.76 o
  -6   7  10      166.64      161.14       44.82 o
  -5   7  10     1648.12     1762.01       46.70 o
  -4   7  10       98.40      147.59       44.72 o
  -3   7  10      451.21      361.98       45.57 o
  -2   7  10      607.19      678.91       50.57 o
  -1   7  10      904.64      831.16       48.94 o
   0   7  10      949.07     1050.83       50.77 o
   1   7  10       55.53        3.23       50.13 <
   2   7  10       98.17       96.30       51.24 <
   3   7  10      -20.70       19.91       55.79 <
   4   7  10     2384.48     2052.16       63.26 o
   5   7  10      578.92      569.67       52.87 o
   6   7  10      414.77      474.88       55.09 o
   7   7  10      -43.86        0.62       54.98 <
   8   7  10       29.79       51.78       42.54 <
   9   7  10       87.01       43.60       58.39 <
  10   7  10     1917.96     2017.93       66.72 o
  11   7  10      138.75      237.74       72.88 <
  12   7  10       14.59       16.86       75.30 <
  13   7  10       91.41       87.53      120.30 <
  14   7  10      256.91      208.96       60.47 o
  15   7  10       -1.83       10.81       62.45 <
  16   7  10        0.97        1.36        8.50 <
  17   7  10       30.75       22.71       44.77 <
  18   7  10       -9.35        0.08       31.78 <
  19   7  10        6.26       34.50       33.65 <
 -19   8  10       19.31       15.18       41.04 <
 -18   8  10       49.31      129.34       66.37 <
 -17   8  10      235.61      191.61       47.25 o
 -16   8  10       75.88       52.56       35.21 o
 -15   8  10        7.40       44.82       52.31 <
 -14   8  10       56.93       50.34       55.60 <
 -13   8  10       62.62       64.41       59.62 <
 -12   8  10        0.87        0.03        5.47 <
 -11   8  10      115.85        9.75       58.68 o
 -10   8  10     2534.59     2300.29       82.96 o
  -9   8  10     2423.14     2068.02       81.12 o
  -8   8  10        5.79       11.69       27.68 <
  -7   8  10      635.34      726.52       58.52 o
  -6   8  10     6635.48     6763.65      103.00 o
  -5   8  10      538.51      629.66       49.30 o
  -4   8  10       54.58       26.58       45.02 <
  -3   8  10       10.59       25.50       46.85 <
  -2   8  10       41.03       64.38       55.90 <
  -1   8  10       76.79       56.10       66.66 <
   0   8  10     2250.33     2096.58       72.77 o
   1   8  10      -27.67        3.40       50.54 <
   2   8  10       28.88        3.21       48.23 <
   3   8  10      645.84      603.69       47.67 o
   4   8  10      898.33      902.12       46.29 o
   5   8  10      159.10      188.09       42.49 o
   6   8  10       37.08       33.84       41.40 <
   7   8  10       -1.96       40.97       46.32 <
   8   8  10      254.98      218.15       46.34 o
   9   8  10      196.79       95.26       58.30 o
  10   8  10      649.27      616.05       61.53 o
  11   8  10      839.76      708.88       60.37 o
  12   8  10       86.15       25.70       61.09 <
  13   8  10      122.18      138.06       56.71 o
  14   8  10      271.05       91.57       65.01 o
  15   8  10      198.10        1.51       58.79 o
  16   8  10      351.88      201.55       52.30 o
  17   8  10      228.03       29.49       40.07 o
  18   8  10      155.59        0.22       27.28 o
 -17   9  10      -97.25       27.07       55.19 <
 -15   9  10       53.01       43.88       36.37 <
 -14   9  10       57.01       79.45       40.14 <
 -13   9  10       -1.14        6.75       49.88 <
 -12   9  10      184.35      278.50       52.91 o
 -11   9  10      -45.59       21.70       62.85 <
 -10   9  10      301.20      360.67       66.73 o
  -9   9  10     1270.79     1489.80       67.98 o
  -8   9  10      177.98      240.46       33.60 o
  -7   9  10      -89.84        9.96       48.63 <
  -6   9  10      253.60      244.58       46.21 o
  -5   9  10      144.92       18.84       44.79 o
  -4   9  10      839.51      894.89       53.45 o
  -3   9  10      852.12     1038.19       54.76 o
  -2   9  10      395.99      415.75       58.37 o
  -1   9  10       96.84      161.71       52.83 <
   0   9  10     1887.63     1371.76       76.10 o
   1   9  10      320.75      365.76       65.71 o
   2   9  10      796.78      837.04       70.51 o
   3   9  10     1234.11     1007.47       71.36 o
   4   9  10      829.00     1025.61       52.82 o
   5   9  10      340.54      266.21       56.61 o
   6   9  10      244.28      222.62       53.62 o
   7   9  10      294.58      346.65       48.39 o
   8   9  10       21.25       24.84       11.70 o
   9   9  10       32.49        5.46       46.91 <
  10   9  10      228.50      162.95       54.05 o
  11   9  10      137.77       94.18       52.80 o
  12   9  10      100.23       10.30       58.94 <
  13   9  10      165.30       30.53       61.30 o
  14   9  10       47.65       29.48       45.57 <
  15   9  10      267.14       63.49       44.21 o
  16   9  10      200.44       92.84       32.13 o
 -14  10  10      -78.80       46.15       42.69 <
 -13  10  10      168.25      527.09       45.30 o
 -12  10  10        6.12       16.39       38.44 <
 -11  10  10       76.07       99.18       41.49 <
 -10  10  10        0.29       53.38       49.94 <
  -9  10  10       30.06        7.01       53.36 <
  -8  10  10       -1.00        0.08       11.16 <
  -7  10  10     -114.52        0.76       62.89 <
  -6  10  10       67.38      423.69       53.85 <
  -5  10  10      418.37     1152.19       67.84 o
  -4  10  10       31.41       88.85       34.21 <
  -3  10  10      128.33      288.36       64.34 o
  -2  10  10      583.67      509.79       64.35 o
  -1  10  10       28.43       91.16       52.78 <
   0  10  10     1538.25     1427.71       70.32 o
   1  10  10       89.15      103.81       53.24 <
   2  10  10       69.35       28.62       52.91 <
   3  10  10     1761.51     1824.36       72.21 o
   4  10  10      393.00      356.15       59.79 o
   5  10  10       21.13        0.92       48.74 <
   6  10  10       67.04       15.68       42.60 <
   7  10  10       85.76       69.64       39.54 o
   8  10  10        0.54        1.19        8.05 <
   9  10  10      192.74      271.52       44.61 o
  10  10  10        4.11        0.50       41.54 <
  11  10  10      156.49      166.12       42.01 o
  12  10  10        4.12        0.05        6.14 o
  13  10  10      204.42        0.14       41.64 o
  14  10  10      201.32       94.31       31.18 o
 -12  11  10      -45.27        0.23       31.87 <
 -11  11  10     -101.07        0.25       43.87 <
 -10  11  10      -12.38       27.27       60.32 <
  -9  11  10       26.06        3.91       46.93 <
  -8  11  10      -29.24       13.50       46.46 <
  -7  11  10      -18.37       12.75       69.38 <
  -6  11  10      -42.23       39.41       49.50 <
  -5  11  10      -14.15       68.18       49.17 <
  -4  11  10       28.73       58.60       52.55 <
  -3  11  10       28.93       12.61       54.75 <
  -2  11  10       33.03       67.91       52.60 <
  -1  11  10       16.34        0.02       45.20 <
   0  11  10       19.87       13.21       44.44 <
   1  11  10       42.57       47.81       45.51 <
   2  11  10       39.06       17.49       57.91 <
   3  11  10       68.75       69.10       59.47 <
   4  11  10       37.44       60.37       49.91 <
   5  11  10       60.18        7.43       74.94 <
   6  11  10       19.27        0.25       64.46 <
   7  11  10      171.08      283.62       51.38 o
   8  11  10       30.67        3.55       43.10 <
   9  11  10       24.75        5.55       37.95 <
  10  11  10       66.11      123.96       36.15 <
  11  11  10      441.14      120.16       54.42 o
  -9  12  10      -11.59       43.39       36.59 <
  -8  12  10        7.82      424.63       43.68 <
  -7  12  10       -2.85       83.58       48.24 <
  -6  12  10      -19.86       31.56       61.06 <
  -5  12  10      -22.24        8.35       39.05 <
  -4  12  10      -54.92        7.42       34.64 <
  -3  12  10      -35.52      113.53       40.95 <
  -2  12  10      -72.58        5.06       42.56 <
  -1  12  10        8.91       32.18       44.83 <
   0  12  10       10.37        0.02       41.22 <
   1  12  10       49.67        0.81       64.79 <
   2  12  10       70.48      186.25       62.30 <
   3  12  10       20.23        4.75       56.50 <
   4  12  10       28.90        5.10       49.42 <
   5  12  10       56.07        8.28       63.10 <
   6  12  10       83.19        3.51       59.27 <
   7  12  10      188.59      269.56       47.82 o
   8  12  10      -11.63      353.24       36.76 <
  -1  13  10      -43.25        6.72       36.94 <
   0  13  10      -60.92        1.39       32.11 <
   1  13  10      -41.76       36.13       39.05 <
   2  13  10      -64.02       17.82       34.33 <
   3  13  10      -71.09       14.87       31.90 <
 -23   0  11       74.36      303.11       51.12 <
 -21   0  11       58.19      165.09       59.85 <
 -19   0  11      430.32      912.07       75.89 o
 -17   0  11      -24.85        7.34       67.69 <
 -15   0  11       51.44       25.97       70.54 <
 -13   0  11     2293.79     2964.80      405.05 o
 -11   0  11      447.69      386.59      482.45 <
  -9   0  11      592.21      575.65      323.85 <
  -7   0  11    19801.13    19080.26      393.78 o
  -5   0  11     3609.85     3311.95      167.51 o
  -3   0  11      745.55      631.61       69.62 o
  -1   0  11     3344.65     3248.45       85.11 o
   1   0  11     9764.11     9112.08      157.72 o
   3   0  11    16451.59    15989.30      333.67 o
   5   0  11       73.91      123.99      196.74 <
   7   0  11      116.97      178.53      123.75 <
   9   0  11      449.45      353.09      290.70 <
  11   0  11     1853.60     1701.03      486.38 o
  13   0  11       74.99       92.94       64.17 <
  15   0  11       24.54        0.43       78.46 <
  17   0  11      292.63      351.32       72.34 o
  19   0  11       31.56       76.43       45.06 <
  21   0  11       18.95       26.51       39.70 <
 -23   1  11       14.00       65.09       32.85 <
 -22   1  11       -1.68       46.40       36.55 <
 -21   1  11       71.35      220.12       45.87 <
 -20   1  11        4.66       45.06       46.00 <
 -19   1  11      169.05      362.58       44.60 o
 -18   1  11       38.80        2.51       53.78 <
 -17   1  11      170.81      228.63       43.21 o
 -16   1  11      170.94      178.39       53.25 o
 -15   1  11      321.68      358.66       61.90 o
 -14   1  11      792.69      890.15      103.01 o
 -13   1  11     1023.00     1382.25      107.74 o
 -12   1  11      183.97      494.75      315.88 <
 -11   1  11     1286.35     1500.90      249.06 o
 -10   1  11     6667.60     6704.52      195.50 o
  -9   1  11     1987.57     1999.56      333.61 o
  -8   1  11        3.67       39.82      159.05 <
  -7   1  11       -3.88       21.10      150.22 <
  -6   1  11     1711.84     1707.71       99.49 o
  -5   1  11    18159.45    17034.19      230.45 o
  -4   1  11     1410.63     1384.36       67.73 o
  -3   1  11    55926.61    49274.61      218.14 o
  -2   1  11      685.68      858.31       82.50 o
  -1   1  11      137.16       69.66       81.08 <
   0   1  11    10322.59     9759.12       92.67 o
   1   1  11    17218.06    16393.19      197.20 o
   2   1  11     4583.96     4116.73      131.92 o
   3   1  11      -56.62        8.41      106.37 <
   4   1  11       10.66       11.71       22.97 o
   5   1  11       15.63       31.21      123.92 <
   6   1  11       77.06        2.64      154.67 <
   7   1  11     2965.82     2905.63       97.65 o
   8   1  11     2664.96     2697.77      194.75 o
   9   1  11     1018.69     1112.09      143.24 o
  10   1  11      920.30     1015.00      180.47 o
  11   1  11     1830.91     1920.00      221.30 o
  12   1  11      632.67      672.51       48.23 o
  13   1  11      954.25      920.93       55.07 o
  14   1  11       -3.25       67.65       47.64 <
  15   1  11        1.25       54.98       55.73 <
  16   1  11       -3.20       21.48       35.04 <
  17   1  11      466.75      548.00       45.01 o
  18   1  11       -4.94        1.18       40.99 <
  19   1  11      -13.01        0.49       38.17 <
  20   1  11        0.38        1.61       11.90 <
  21   1  11      252.44      279.20       31.12 o
  22   1  11      -15.43       17.25       31.59 <
 -23   2  11       41.23       47.07       38.20 <
 -22   2  11      169.73      215.44       50.90 o
 -21   2  11       33.51       21.42       52.49 <
 -20   2  11       88.42      167.07       45.42 o
 -19   2  11       78.99       28.92       45.32 <
 -18   2  11       29.05       45.33       45.13 <
 -17   2  11      240.25      248.75       42.57 o
 -16   2  11       48.67       34.79       56.62 <
 -15   2  11       79.63       22.12       71.77 <
 -14   2  11      201.47      229.00       84.88 o
 -13   2  11      110.78       47.54       67.09 <
 -12   2  11       54.64       47.12      152.61 <
 -11   2  11      685.95      586.58      323.30 o
 -10   2  11      378.86      284.21      238.05 <
  -9   2  11     1572.02     1653.91      185.74 o
  -8   2  11     1213.72     1578.24      345.55 o
  -7   2  11      266.97      325.68      279.76 <
  -6   2  11     1980.64     1997.45      143.91 o
  -5   2  11      528.45      679.01      115.08 o
  -4   2  11    10094.15    10100.38      106.21 o
  -3   2  11     1410.78     1295.72      103.16 o
  -2   2  11      245.90      425.96      192.59 <
  -1   2  11      269.35      376.79      145.94 <
   0   2  11     5633.09     5730.67      136.13 o
   1   2  11     1656.55     2023.99       69.60 o
   2   2  11     2370.87     2705.09      117.58 o
   3   2  11      620.80      654.97      122.40 o
   4   2  11        0.98        0.96        5.75 <
   5   2  11      553.28      591.17      139.45 o
   6   2  11      267.48      397.05      164.42 <
   7   2  11       67.98      100.08      110.23 <
   8   2  11        7.90        2.74       49.90 <
   9   2  11      465.41      528.12      177.76 o
  10   2  11     4304.17     4322.65      212.83 o
  11   2  11       27.67        1.22      237.85 <
  12   2  11      186.74      213.82       34.27 o
  13   2  11        5.10       29.89       43.46 <
  14   2  11     1619.22     1662.34       46.29 o
  15   2  11      371.23      415.12       46.33 o
  16   2  11      331.96      545.60       39.47 o
  17   2  11      693.03      924.61       45.29 o
  18   2  11       10.39        9.08       39.32 <
  19   2  11       32.97      110.58       37.73 <
  20   2  11       -0.37       20.84       26.05 <
  21   2  11       13.81       36.72       35.31 <
  22   2  11       80.00      185.21       41.99 <
 -23   3  11        4.49       29.37       36.14 <
 -22   3  11        1.08        1.07       67.97 <
 -21   3  11       50.85      151.19       52.10 <
 -20   3  11      168.36      218.20       55.68 o
 -19   3  11       17.75        1.55       49.17 <
 -18   3  11       16.97        0.28       45.22 <
 -17   3  11       27.39        7.44       55.60 <
 -16   3  11        2.79        3.10       13.11 <
 -15   3  11       52.41      121.92       45.62 <
 -14   3  11      130.10      122.72       46.58 o
 -13   3  11      426.25      320.51       53.49 o
 -12   3  11      472.68      412.53       52.73 o
 -11   3  11       24.19      207.56      370.20 <
 -10   3  11      101.91       11.73      309.59 <
  -9   3  11      104.54      222.39      222.22 <
  -8   3  11     2338.56     2317.35      206.00 o
  -7   3  11      214.47      181.39      178.50 <
  -6   3  11      516.61      539.71      118.73 o
  -5   3  11     2902.38     2721.91      260.20 o
  -4   3  11      228.40      289.91      105.42 o
  -3   3  11     5277.09     4512.62      185.97 o
  -2   3  11     6206.17     5523.57      152.68 o
  -1   3  11        6.77        3.08      133.68 <
   0   3  11     1708.67     1816.36       91.68 o
   1   3  11     2079.17     3275.60      129.02 o
   2   3  11     6172.74     6853.59       98.53 o
   3   3  11       23.53      111.02      204.36 <
   4   3  11     5488.53     5577.40      263.37 o
   5   3  11    11578.29    10642.91      198.51 o
   6   3  11      700.96      773.01      166.56 o
   7   3  11     2014.46     2198.72      212.59 o
   8   3  11     2631.13     2685.84      168.53 o
   9   3  11      186.03       54.38      203.28 <
  10   3  11      922.50     1060.49      237.04 o
  11   3  11      750.66      692.46       51.97 o
  12   3  11        6.66        8.39       12.59 <
  13   3  11       54.00       55.83       41.96 <
  14   3  11     1275.60     1327.85       46.64 o
  15   3  11     2334.18     2273.14       54.58 o
  16   3  11       68.10       48.95       37.89 o
  17   3  11      271.23      350.42       40.62 o
  18   3  11      166.37      214.13       50.40 o
  19   3  11      117.42      239.06       55.59 o
  20   3  11       -2.01        0.89       14.30 <
  21   3  11      -14.87        0.03       36.00 <
  22   3  11      122.87      169.81       33.89 o
 -22   4  11       28.27       40.78       51.91 <
 -21   4  11       43.31      140.37       50.20 <
 -20   4  11      264.07      357.76       49.85 o
 -19   4  11     1382.50     1725.14       61.27 o
 -18   4  11      160.41      133.15       48.04 o
 -17   4  11      475.07      415.57       54.67 o
 -16   4  11      536.00      480.88       45.59 o
 -15   4  11      705.63      657.60       45.43 o
 -14   4  11       39.25       37.52       44.48 <
 -13   4  11       -8.42       21.94       45.27 <
 -12   4  11      134.61      128.94       41.36 o
 -11   4  11      110.78       85.95       47.23 o
 -10   4  11      626.49      607.07      259.68 o
  -9   4  11      117.98       68.42      283.58 <
  -8   4  11      324.68      332.36      151.46 o
  -7   4  11     2062.19     1741.48      248.51 o
  -6   4  11     1273.38     1301.29      205.63 o
  -5   4  11     3590.57     3516.01      176.38 o
  -4   4  11      314.95      314.91      140.53 o
  -3   4  11     1620.05     1593.03      134.33 o
  -2   4  11      137.41      281.64      125.01 <
  -1   4  11     6006.94     6238.17      151.82 o
   0   4  11     3954.56     4333.40      164.24 o
   1   4  11    11126.65    11020.04      239.42 o
   2   4  11       12.20        2.54      131.77 <
   3   4  11      303.54      522.14      121.89 o
   4   4  11      143.56      208.05      149.89 <
   5   4  11     1486.11     1474.28      171.41 o
   6   4  11      295.83      565.27      208.57 <
   7   4  11     1940.26     1791.25      255.66 o
   8   4  11     4455.63     4040.33      330.69 o
   9   4  11       70.65       77.83      264.92 <
  10   4  11       15.55        2.71       49.42 <
  11   4  11      440.27      549.04       50.24 o
  12   4  11       97.67      112.80       51.62 <
  13   4  11      129.86      152.52       50.90 o
  14   4  11      207.54      186.84       52.71 o
  15   4  11       57.40       27.61       67.22 <
  16   4  11       76.91      187.38       73.08 <
  17   4  11      134.39      213.04       68.24 o
  18   4  11       57.40       29.86       49.00 <
  19   4  11       16.63        1.74       43.62 <
  20   4  11        2.54        1.10       12.78 <
  21   4  11       -6.53        0.71       37.79 <
  22   4  11       30.17      225.67       29.95 <
 -21   5  11       44.27       58.89       49.31 <
 -20   5  11       69.91      170.61       39.34 <
 -19   5  11      480.06      543.04       54.27 o
 -18   5  11       93.71      132.07       48.66 <
 -17   5  11       46.86       45.30       62.58 <
 -16   5  11       68.11       36.71       45.50 <
 -15   5  11       -3.60        4.75       42.01 <
 -14   5  11     2395.67     2026.59       55.80 o
 -13   5  11       36.70        0.17       46.65 <
 -12   5  11     2135.05     2052.57       56.51 o
 -11   5  11      886.65      793.07       47.53 o
 -10   5  11      500.25      552.89       50.30 o
  -9   5  11      269.52      206.83       46.96 o
  -8   5  11      152.95      183.78      373.00 <
  -7   5  11      135.71       61.10      331.91 <
  -6   5  11      230.55      351.10      292.23 <
  -5   5  11        1.20        0.08      252.86 <
  -4   5  11      505.04      560.59       55.90 o
  -3   5  11     1243.23     1158.29      198.80 o
  -2   5  11     2910.21     2951.09      188.42 o
  -1   5  11      110.56       98.21      196.70 <
   0   5  11      714.38      733.81      191.70 o
   1   5  11      241.69      353.88      213.17 <
   2   5  11      129.74      289.04      207.18 <
   3   5  11     3931.17     3973.45      232.64 o
   4   5  11      257.67      265.80      155.72 o
   5   5  11      570.72      465.39       60.66 o
   6   5  11       48.87       14.07      294.24 <
   7   5  11      337.29      368.24       54.06 o
   8   5  11        2.98        3.90        7.36 o
   9   5  11       10.39        2.65       63.54 <
  10   5  11     1223.21     1237.80       71.05 o
  11   5  11       12.24       61.78       73.52 <
  12   5  11      241.31      263.40       73.26 o
  13   5  11       98.59       49.67       72.65 <
  14   5  11       13.42       43.81       65.35 <
  15   5  11      161.06      140.49       71.69 o
  16   5  11        4.92       21.90       32.42 <
  17   5  11      114.18      154.06       67.22 <
  18   5  11       -0.41        7.33       47.68 <
  19   5  11       44.14        0.79       30.16 <
  20   5  11       18.49       62.31       35.16 <
  21   5  11       33.09      242.40       29.69 <
 -21   6  11       13.96      207.02       46.28 <
 -20   6  11       84.36       40.91       64.83 <
 -19   6  11       82.53       46.00       39.92 o
 -18   6  11      102.12       59.80       44.83 o
 -17   6  11      491.25      386.87       58.12 o
 -16   6  11       -0.19        0.22       40.81 <
 -15   6  11      179.03      215.53       61.99 o
 -14   6  11       52.34       40.88       43.64 <
 -13   6  11      133.31      155.88       46.67 o
 -12   6  11      443.98      555.08       46.52 o
 -11   6  11      581.92      400.55       54.25 o
 -10   6  11      495.39      324.03       53.52 o
  -9   6  11      547.44      570.01       45.35 o
  -8   6  11     3444.42     3073.34       78.47 o
  -7   6  11      414.56      499.31       46.64 o
  -6   6  11      160.28      200.68       50.52 o
  -5   6  11       48.29       59.28       66.19 <
  -4   6  11       95.77      136.24       55.89 o
  -3   6  11      843.37      848.34      318.45 o
  -2   6  11      275.51      319.82      288.15 <
  -1   6  11     1585.20     1980.23       47.87 o
   0   6  11      -49.62        0.17      277.42 <
   1   6  11       29.27        9.22      298.98 <
   2   6  11     2525.21     2679.19      282.81 o
   3   6  11      234.02      362.12      331.53 <
   4   6  11       28.57       62.21      242.80 <
   5   6  11      107.96      142.03      413.20 <
   6   6  11     4250.62     4181.83       76.36 o
   7   6  11      351.53      319.52       54.80 o
   8   6  11       -3.70        0.05       26.99 <
   9   6  11      917.16     1119.44       78.78 o
  10   6  11      306.80      376.15       77.15 o
  11   6  11     2158.84     2246.72       88.13 o
  12   6  11      525.52      628.11       74.13 o
  13   6  11      107.96       99.74       69.03 <
  14   6  11      121.72        2.33      122.81 <
  15   6  11     1207.67     1259.82       77.44 o
  16   6  11      164.64        5.17       68.62 o
  17   6  11       41.89       42.04       59.97 <
  18   6  11       -3.84        1.83       33.66 <
  19   6  11       23.28        0.15       30.85 <
  20   6  11       -0.95        0.31        3.69 <
 -20   7  11       16.32      145.24       43.84 <
 -19   7  11      -53.47       90.70       66.01 <
 -18   7  11       38.86       10.83       53.37 <
 -17   7  11       79.08       59.85       42.76 <
 -16   7  11        1.56        4.01       18.72 <
 -15   7  11      209.79      229.29       49.09 o
 -14   7  11      319.27      311.01       89.63 o
 -13   7  11      405.53      400.45       59.28 o
 -12   7  11       35.58       21.62       51.50 <
 -11   7  11       74.18       55.24       52.58 <
 -10   7  11      812.65      678.88       56.43 o
  -9   7  11      291.03      310.58       51.81 o
  -8   7  11      250.34      274.68       40.50 o
  -7   7  11      246.06      308.17       43.90 o
  -6   7  11      250.47      278.01       42.48 o
  -5   7  11      336.91      397.95       47.18 o
  -4   7  11      958.99      889.58       41.08 o
  -3   7  11       43.86      113.62       45.92 <
  -2   7  11      369.83      456.32       51.03 o
  -1   7  11     2131.95     2025.38       67.00 o
   0   7  11       -3.76        0.11       46.22 <
   1   7  11       88.66        4.97       49.28 <
   2   7  11      119.22      160.18       49.23 o
   3   7  11       41.36       26.39       53.46 <
   4   7  11       30.77       24.40       54.33 <
   5   7  11      378.45      415.00       54.44 o
   6   7  11      167.98      142.95       52.52 o
   7   7  11      292.98      256.73       58.54 o
   8   7  11     1549.86     1431.79       67.73 o
   9   7  11      181.12      140.76       58.03 o
  10   7  11     2821.99     2706.18       93.05 o
  11   7  11      928.49      875.70       81.80 o
  12   7  11      228.22      176.40      125.41 <
  13   7  11      207.69       47.37      124.42 <
  14   7  11      185.75       64.31       75.43 o
  15   7  11      -22.83        0.79       45.21 <
  16   7  11        1.70        2.30       21.20 <
  17   7  11       69.35       95.18       32.97 o
  18   7  11       15.55       32.65       31.64 <
  19   7  11       24.80        1.48       32.21 <
 -19   8  11       13.92      261.13       42.46 <
 -18   8  11       36.95      276.08       60.04 <
 -17   8  11      111.98       53.31       48.48 o
 -16   8  11       72.00       25.60       49.60 <
 -15   8  11      -18.37       26.46       53.57 <
 -14   8  11      462.95      548.04       56.64 o
 -13   8  11       56.46      125.01       90.50 <
 -12   8  11      480.01      472.71       61.76 o
 -11   8  11      188.59       73.98       60.35 o
 -10   8  11      912.45      996.86       65.43 o
  -9   8  11     4471.68     3982.88       94.26 o
  -8   8  11      167.29      213.89       41.02 o
  -7   8  11      322.80      357.69       49.72 o
  -6   8  11      308.44      259.44       48.42 o
  -5   8  11      229.92      188.02       46.52 o
  -4   8  11       68.80       88.15       31.21 o
  -3   8  11       13.92        0.19       44.82 <
  -2   8  11      548.41      569.38       56.07 o
  -1   8  11       17.79        4.11       70.74 <
   0   8  11      194.89      167.85       61.35 o
   1   8  11     1327.94     1334.07       58.54 o
   2   8  11      421.98      420.41       47.69 o
   3   8  11      488.04      452.60       47.17 o
   4   8  11      245.32      262.58       40.26 o
   5   8  11       58.27        7.63       47.39 <
   6   8  11       34.23       12.39       40.99 <
   7   8  11      764.06      739.23       47.56 o
   8   8  11      112.91      139.26       35.57 o
   9   8  11       85.95       68.63       59.67 <
  10   8  11      120.47        0.04       60.40 o
  11   8  11      436.58      449.21       75.80 o
  12   8  11      267.32      246.81       71.34 o
  13   8  11       94.81       12.80       54.30 <
  14   8  11      272.08        6.74       63.60 o
  15   8  11      261.25       69.43       58.46 o
  16   8  11       22.58       51.24       44.67 <
  17   8  11      299.40      124.81       35.15 o
  18   8  11        2.27       91.70       28.43 <
 -15   9  11        1.50        3.90       38.01 <
 -14   9  11       85.28      104.16       37.52 o
 -13   9  11      176.41      238.41       41.85 o
 -12   9  11       18.94       30.29       38.07 <
 -11   9  11       36.64       12.10       56.59 <
 -10   9  11       22.19       37.04       63.52 <
  -9   9  11       55.22       27.05       55.07 <
  -8   9  11      117.31      154.16       62.53 <
  -7   9  11      -26.53        0.00       48.58 <
  -6   9  11      242.50      285.05       44.22 o
  -5   9  11      563.81      563.42       44.54 o
  -4   9  11      792.12      763.30       49.01 o
  -3   9  11       70.39       10.68       50.96 <
  -2   9  11     1408.44     1411.81       74.68 o
  -1   9  11      232.28      357.29       68.08 o
   0   9  11       14.03       13.96       52.40 <
   1   9  11     1211.64     1192.36       73.60 o
   2   9  11      323.73      291.54       65.45 o
   3   9  11      332.55      301.20       63.88 o
   4   9  11      760.34      768.65       46.87 o
   5   9  11      204.12       67.56       45.31 o
   6   9  11      111.54       36.10       51.56 o
   7   9  11      184.34      129.34       55.58 o
   8   9  11       45.96       23.89       30.35 o
   9   9  11      202.06      250.26       47.44 o
  10   9  11       72.85        1.28       45.56 <
  11   9  11      219.51      159.74       51.44 o
  12   9  11       98.08        1.83       42.49 o
  13   9  11      -10.32        0.01       50.08 <
  14   9  11      114.52       91.43       45.70 o
  15   9  11      283.83       22.91       42.43 o
  16   9  11      123.67        9.44       23.97 o
 -15  10  11      -95.93       16.63       53.29 <
 -14  10  11      -64.35       15.37       40.24 <
 -13  10  11      -52.49        1.06       53.24 <
 -12  10  11       -9.72       47.82       57.62 <
 -11  10  11       -4.87        6.26       62.71 <
 -10  10  11      -77.15      223.20       55.17 <
  -9  10  11       43.79        0.02       78.40 <
  -8  10  11       20.56      130.70       56.35 <
  -7  10  11     -115.29        0.98       49.97 <
  -6  10  11     -156.75        3.14       51.26 <
  -5  10  11      219.97      549.02       61.49 o
  -4  10  11      382.88      670.88       61.65 o
  -3  10  11      148.31      102.07       52.25 o
  -2  10  11     2976.56     2758.02       84.25 o
  -1  10  11      535.62      462.48       63.32 o
   0  10  11       91.90      146.03       51.97 <
   1  10  11       56.54       65.01       52.21 <
   2  10  11       -5.44        6.12       52.98 <
   3  10  11      122.07      228.35       65.16 <
   4  10  11       27.82       33.91       50.24 <
   5  10  11       17.84        1.93       48.63 <
   6  10  11      226.63      164.88       42.28 o
   7  10  11      119.79       91.57       38.11 o
   8  10  11        3.07        2.98       10.24 <
   9  10  11        7.32        8.93       45.98 <
  10  10  11       43.93        4.06       44.10 <
  11  10  11      327.09       51.97       45.17 o
  12  10  11      256.01       80.88       40.63 o
  13  10  11      194.04       29.14       36.24 o
  14  10  11      200.88       21.45       29.23 o
 -12  11  11      -33.24       42.94       35.07 <
 -11  11  11      -87.40      209.26       40.79 <
 -10  11  11      -10.42      150.83       47.65 <
  -9  11  11      -26.48       76.14       49.01 <
  -8  11  11      -30.12       43.34       65.01 <
  -7  11  11       12.16        5.64       45.69 <
  -6  11  11        7.77      136.96       46.09 <
  -5  11  11       44.07      352.24       47.54 <
  -4  11  11        5.37      175.30       49.99 <
  -3  11  11        8.79      110.25       54.13 <
  -2  11  11       23.78       15.44       43.47 <
  -1  11  11        6.06        0.97       44.54 <
   0  11  11       33.32       23.34       43.97 <
   1  11  11       22.14       45.95       44.96 <
   2  11  11      253.10      273.49       58.70 o
   3  11  11      206.80      177.33       56.04 o
   4  11  11       48.80       79.15       53.43 <
   5  11  11       44.69       17.10       54.39 <
   6  11  11       94.71       42.70       69.90 <
   7  11  11       26.16        1.28       47.50 <
   8  11  11       19.32       73.27       42.28 <
   9  11  11       12.75       28.43       36.67 <
  10  11  11      -11.63      210.02       31.63 <
  -9  12  11       18.72        3.31       35.79 <
  -8  12  11       -9.05       88.39       40.88 <
  -7  12  11        3.46       62.69       45.70 <
  -6  12  11        7.18      704.87       57.20 <
  -5  12  11      -24.08        7.47       38.35 <
  -4  12  11      -58.04       13.77       36.48 <
  -3  12  11      -50.77       97.38       38.18 <
  -2  12  11       47.86      296.45       40.58 <
  -1  12  11      -68.83        8.20       43.60 <
   0  12  11       38.80       36.02       43.64 <
   1  12  11       54.15       44.14       61.24 <
   2  12  11       20.14        0.02       56.88 <
   3  12  11      128.80        5.72       63.52 o
   4  12  11       18.59       31.27       55.64 <
   5  12  11       48.44        4.64       55.40 <
   6  12  11       98.38      147.63       52.12 <
   7  12  11       90.62      300.99       41.34 o
   0  13  11       41.16       62.45       33.58 <
   1  13  11      -41.16        7.81       34.11 <
   2  13  11      -34.84        6.12       30.47 <
 -22   0  12       24.34       25.20       49.14 <
 -20   0  12       97.76       64.83       86.39 <
 -18   0  12      180.42      495.78       68.91 o
 -16   0  12      400.78      575.31      105.61 o
 -14   0  12      959.38     1072.30       65.17 o
 -12   0  12     1325.30     1289.20      347.13 o
 -10   0  12      230.39      116.04      216.62 <
  -8   0  12      873.68      828.55      144.29 o
  -6   0  12     6304.54     6568.81      221.37 o
  -4   0  12    21399.98    19075.26      330.53 o
  -2   0  12       -3.92       41.29      110.42 <
   0   0  12      299.74      359.14       91.51 o
   2   0  12    32408.36    28542.76      451.53 o
   4   0  12     3988.56     3325.24      212.73 o
   6   0  12    28662.94    25512.24      550.97 o
   8   0  12      388.84      476.29      151.85 o
  10   0  12     6085.11     5812.57      334.72 o
  12   0  12      -22.58        8.37       61.07 <
  14   0  12       41.03      125.32       71.56 <
  16   0  12      115.78      171.28       67.36 <
  18   0  12       15.03       73.95       53.11 <
  20   0  12        8.36       15.94       40.58 <
  22   0  12      159.23      200.75       40.67 o
 -23   1  12       -8.45      115.98       40.80 <
 -22   1  12       95.22      437.36       47.23 o
 -21   1  12      427.75      581.47       52.73 o
 -20   1  12        4.32       12.53       28.36 <
 -19   1  12      194.04      315.14       44.61 o
 -18   1  12       56.62       69.95       43.59 <
 -17   1  12      114.63      103.11       46.16 o
 -16   1  12       10.53        5.25       32.26 <
 -15   1  12       51.22       18.83       56.30 <
 -14   1  12      124.14      141.53       58.43 o
 -13   1  12        9.41        7.95       56.82 <
 -12   1  12      363.75      161.24      324.18 <
 -11   1  12       17.36       72.99      250.03 <
 -10   1  12      147.17      129.85      203.94 <
  -9   1  12      141.69        0.06      168.65 <
  -8   1  12      387.50      521.69      145.26 o
  -7   1  12      643.73      737.03      164.88 o
  -6   1  12     1390.61     1413.92      112.86 o
  -5   1  12    15047.20    14658.04      213.59 o
  -4   1  12     3204.97     2902.23       76.86 o
  -3   1  12     1591.81     1557.76      105.03 o
  -2   1  12     1226.84     1325.11      103.46 o
  -1   1  12    28893.26    26826.80      295.97 o
   0   1  12     2294.32     2651.61       81.91 o
   1   1  12     9444.17    10285.91      139.00 o
   2   1  12     4041.10     3905.13      165.37 o
   3   1  12     1625.48     1604.56      118.25 o
   4   1  12     7165.48     6555.13      182.48 o
   5   1  12       50.92       38.60      143.40 <
   6   1  12       40.89       86.40      157.28 <
   7   1  12      181.68      113.92      118.19 <
   8   1  12      788.44      919.61      175.49 o
   9   1  12     7830.59     7731.64      195.35 o
  10   1  12     5950.84     5817.09      177.49 o
  11   1  12      438.10      408.90      276.81 <
  12   1  12       16.09       33.19       46.81 <
  13   1  12      205.31      501.16       54.95 o
  14   1  12       73.73      199.61       57.23 <
  15   1  12      970.00     1784.25       56.49 o
  16   1  12      282.33      528.34       44.76 o
  17   1  12       30.35       31.94       42.59 <
  18   1  12       50.48       96.46       39.17 <
  19   1  12      103.90      102.74       32.75 o
  20   1  12       -5.10        0.98       18.28 <
  21   1  12       -1.80       25.79       28.02 <
  22   1  12       -0.74        6.73       20.13 <
 -23   2  12       -0.86        1.64       20.99 <
 -22   2  12       40.10        1.00       46.34 <
 -21   2  12       61.39      102.44       52.14 <
 -20   2  12        0.71        2.45       16.23 <
 -19   2  12      191.59      209.30       42.89 o
 -18   2  12       22.24        2.55       42.13 <
 -17   2  12      432.91      475.29       47.87 o
 -16   2  12      208.07      189.04       53.07 o
 -15   2  12      359.74      343.27       64.08 o
 -14   2  12      450.33      344.30      103.15 o
 -13   2  12     1354.13     1342.86      102.21 o
 -12   2  12       88.47       97.38      271.59 <
 -11   2  12      427.75      354.29      335.89 <
 -10   2  12      403.66      343.83      268.20 <
  -9   2  12       50.77        1.67      178.28 <
  -8   2  12       60.69       67.87      129.76 <
  -7   2  12     3744.34     3847.33      173.77 o
  -6   2  12     3606.11     4074.49      146.26 o
  -5   2  12      -24.59       18.67      124.03 <
  -4   2  12      563.49      800.27      132.36 o
  -3   2  12      449.01      489.54      142.09 o
  -2   2  12       65.44      198.95      180.26 <
  -1   2  12     1146.17     1297.50      171.23 o
   0   2  12    10162.63     9974.59      136.87 o
   1   2  12     9731.37    11653.05      120.65 o
   2   2  12      343.41      282.56      122.15 o
   3   2  12       72.58       61.59      133.07 <
   4   2  12        3.27        2.32       16.22 o
   5   2  12      937.99     1098.29      136.49 o
   6   2  12     1346.14     1583.01      129.29 o
   7   2  12      313.37      251.25      126.60 o
   8   2  12     3536.87     3761.84      144.85 o
   9   2  12       97.35        7.42      178.24 <
  10   2  12     1321.91     1277.56      211.02 o
  11   2  12        3.29       54.28      219.49 <
  12   2  12      155.54      156.45       44.72 o
  13   2  12      866.10      913.01       43.01 o
  14   2  12      116.97      203.09       39.79 o
  15   2  12      182.24      264.96       47.57 o
  16   2  12      411.07      511.83       40.14 o
  17   2  12      216.45      312.01       42.08 o
  18   2  12       -0.64        1.14       24.91 <
  19   2  12       31.50       29.74       32.63 <
  20   2  12      -10.38        8.53       33.83 <
  21   2  12       -1.75       31.63       35.17 <
  22   2  12      -24.08       31.64       38.61 <
 -23   3  12       14.99        1.02       34.38 <
 -22   3  12        1.04       47.66       65.97 <
 -21   3  12       11.35        2.84       52.02 <
 -20   3  12       57.84      132.26       50.76 <
 -19   3  12       -8.69       10.53       41.87 <
 -18   3  12       24.34       25.01       44.23 <
 -17   3  12       58.51       10.38       43.05 <
 -16   3  12      237.24      253.31       64.01 o
 -15   3  12       23.98        9.91       47.96 <
 -14   3  12      785.99      820.75       47.94 o
 -13   3  12      293.51      154.14       49.72 o
 -12   3  12        0.15        0.15        1.29 o
 -11   3  12      194.47      106.53      250.33 <
 -10   3  12      185.33      128.76      333.55 <
  -9   3  12     5356.44     4919.20      231.36 o
  -8   3  12       81.22       98.92      125.82 <
  -7   3  12     3017.98     2940.33      180.49 o
  -6   3  12        8.79        8.43      170.72 <
  -5   3  12    12336.40    10571.76      394.85 o
  -4   3  12       22.99       19.96       32.75 o
  -3   3  12     3225.84     2813.00      171.30 o
  -2   3  12     1751.52     2221.45      129.26 o
  -1   3  12      950.41     1115.69      133.56 o
   0   3  12     6142.21     6274.10      122.65 o
   1   3  12       44.83      135.95      126.23 <
   2   3  12      320.75      588.68       81.86 o
   3   3  12     1475.34     1570.43      165.61 o
   4   3  12      197.18      247.49      120.36 o
   5   3  12       78.25      133.67      328.41 <
   6   3  12      562.09      632.92      124.34 o
   7   3  12      343.03      282.29      210.58 <
   8   3  12      172.06      207.47      144.65 <
   9   3  12     1978.80     1912.06      201.48 o
  10   3  12     3964.38     3947.55       67.21 o
  11   3  12      560.12      554.89       42.93 o
  12   3  12       19.93       23.95       25.63 <
  13   3  12      509.10      549.59       43.50 o
  14   3  12      547.20      525.89       42.19 o
  15   3  12       64.19       37.19       38.03 <
  16   3  12      262.90      334.97       37.14 o
  17   3  12      244.60      299.61       46.36 o
  18   3  12       40.36       77.36       50.77 <
  19   3  12       74.27      140.80       39.75 <
  20   3  12       -2.01        7.07       26.18 <
  21   3  12       69.52      205.49       40.88 <
  22   3  12       99.82      294.22       33.97 o
 -22   4  12       18.37       10.85       46.11 <
 -21   4  12       -1.45       10.66       48.20 <
 -20   4  12      137.07      184.71       48.78 o
 -19   4  12        3.12       42.42       48.15 <
 -18   4  12     1260.10     1197.37       52.98 o
 -17   4  12      -13.84       22.21       52.95 <
 -16   4  12       35.90       68.42       42.17 <
 -15   4  12       46.58       17.47       44.56 <
 -14   4  12      162.25      174.23       45.68 o
 -13   4  12       74.81       68.89       45.90 <
 -12   4  12      118.75       84.20       29.70 o
 -11   4  12      386.76      401.33       49.12 o
 -10   4  12      951.05      933.71       52.10 o
  -9   4  12     3447.93     2982.38      321.94 o
  -8   4  12      159.47      208.62      236.11 <
  -7   4  12      429.46      506.10      248.72 <
  -6   4  12     4737.50     4264.18      198.32 o
  -5   4  12       36.32       64.53      197.76 <
  -4   4  12        2.05        1.39       37.11 <
  -3   4  12     2457.95     2687.67      134.11 o
  -2   4  12     1511.39     1892.66      145.86 o
  -1   4  12      637.70      587.31      151.54 o
   0   4  12      637.58      604.41      130.33 o
   1   4  12     1320.40     1411.88      192.07 o
   2   4  12     4077.41     3913.05      212.44 o
   3   4  12     1114.80     1217.30      166.45 o
   4   4  12      623.09      684.64      179.80 o
   5   4  12     1859.40     1743.81      202.01 o
   6   4  12     1016.71     1133.80      244.55 o
   7   4  12      477.34      360.89      315.88 <
   8   4  12       77.29        7.06      302.14 <
   9   4  12       85.66       11.37      180.34 <
  10   4  12     2849.03     2849.72       76.34 o
  11   4  12       96.23      113.37       49.01 o
  12   4  12      258.15      252.99       50.96 o
  13   4  12       63.52       22.33       55.92 <
  14   4  12       72.94       63.71       51.87 <
  15   4  12       51.29       77.86       60.87 <
  16   4  12      785.20      668.50       67.96 o
  17   4  12      160.41      283.30       70.49 o
  18   4  12       20.94       11.33       39.03 <
  19   4  12       29.33      111.49       43.78 <
  20   4  12      124.66      218.39       33.91 o
  21   4  12       21.70      105.16       42.10 <
 -21   5  12      -24.54       10.90       46.01 <
 -20   5  12      -16.52        7.72       24.05 <
 -19   5  12      114.74      182.33       40.74 o
 -18   5  12      839.16      818.90       48.64 o
 -17   5  12      507.46      484.56       52.07 o
 -16   5  12        0.37        0.29        2.10 o
 -15   5  12      287.86      255.50       42.91 o
 -14   5  12     1407.28     1474.94       49.38 o
 -13   5  12      100.34      121.02       44.75 o
 -12   5  12       22.52       21.09       23.61 <
 -11   5  12      200.15      112.06       48.09 o
 -10   5  12     3061.98     2681.40       75.13 o
  -9   5  12      387.38      493.36       45.49 o
  -8   5  12      138.05       80.98      254.64 <
  -7   5  12      311.17      191.40      313.37 <
  -6   5  12      163.18      117.81      276.31 <
  -5   5  12      422.19      395.42       63.25 o
  -4   5  12     2591.71     2564.26      227.41 o
  -3   5  12      263.26      338.22      210.21 <
  -2   5  12      746.97      811.84      207.07 o
  -1   5  12     1201.92     1340.67      142.29 o
   0   5  12     3449.51     3773.68      211.23 o
   1   5  12       62.54       45.41      224.98 <
   2   5  12     3929.22     4269.05      219.59 o
   3   5  12      163.71      125.64      254.48 <
   4   5  12      933.32     1020.49      252.36 o
   5   5  12      -45.94       52.39      294.08 <
   6   5  12      701.78      800.17      361.60 <
   7   5  12      150.46       14.88      284.26 <
   8   5  12       13.21       65.36       60.04 <
   9   5  12     3341.06     3549.02       87.47 o
  10   5  12     3284.39     3499.62       90.28 o
  11   5  12      597.52      488.07       75.75 o
  12   5  12      791.57      850.89       76.69 o
  13   5  12      224.29      144.05       69.38 o
  14   5  12      344.18      213.93       68.64 o
  15   5  12      177.79      147.37       71.17 o
  16   5  12      121.39       43.57       60.29 o
  17   5  12      280.35       15.76       61.43 o
  18   5  12      -27.78        6.38       38.07 <
  19   5  12       16.21       48.56       32.47 <
  20   5  12        5.37       46.82       35.34 <
  21   5  12        5.01        9.29       27.94 <
 -21   6  12       11.35       80.93       47.86 <
 -20   6  12      -23.36      285.17       64.87 <
 -19   6  12      438.53      510.07       44.49 o
 -18   6  12       -1.67        0.05       45.18 <
 -17   6  12      108.71       62.77       46.14 o
 -16   6  12        1.13        0.85       11.16 <
 -15   6  12       69.44       74.16       42.32 <
 -14   6  12      620.54      770.42       43.63 o
 -13   6  12       38.93       10.37       43.33 <
 -12   6  12       30.63       26.16       40.09 <
 -11   6  12      373.83      305.88       53.70 o
 -10   6  12     1043.65      939.41       59.26 o
  -9   6  12      -15.15        3.56       45.10 <
  -8   6  12      808.77      917.72       42.15 o
  -7   6  12      108.50      176.69       42.86 o
  -6   6  12     1170.15     1255.44       46.09 o
  -5   6  12      145.67      282.31       58.79 o
  -4   6  12      818.48      775.47       75.91 o
  -3   6  12      -24.65       13.36      348.60 <
  -2   6  12     1362.54     1234.67      332.84 o
  -1   6  12       97.15      181.10      302.28 <
   0   6  12       73.03       76.78      311.34 <
   1   6  12      182.80       64.72      320.61 <
   2   6  12     1073.66     1236.78      341.98 o
   3   6  12       54.38       69.32      328.49 <
   4   6  12      117.86      183.43      393.48 <
   5   6  12       34.05       52.77       55.76 <
   6   6  12     4334.14     4300.20       75.74 o
   7   6  12      509.33      607.96       56.14 o
   8   6  12      747.66      817.37       53.56 o
   9   6  12      128.92       83.23       74.73 <
  10   6  12       74.54       51.62       75.16 <
  11   6  12       93.41       40.02       77.63 <
  12   6  12       29.98       30.06       36.38 <
  13   6  12      113.41        2.55       72.07 <
  14   6  12      255.58       49.06      119.96 o
  15   6  12      226.47      185.24       70.03 o
  16   6  12      169.78        3.28       64.55 o
  17   6  12       -2.12        0.18       43.90 <
  18   6  12       -6.34       13.86       33.65 <
  19   6  12        1.10        2.96       28.69 <
 -20   7  12       -8.34       25.01       30.08 <
 -19   7  12     -189.30        1.01       63.60 <
 -18   7  12      135.11      109.96       63.97 o
 -17   7  12      134.99      210.34       40.22 o
 -16   7  12      258.43      364.74       37.82 o
 -15   7  12       37.39       54.30       61.16 <
 -14   7  12      205.46      175.64       56.01 o
 -13   7  12      123.21      133.50       59.94 o
 -12   7  12      444.10      452.58       44.56 o
 -11   7  12      153.14      156.05       53.48 o
 -10   7  12       81.96        0.64       50.67 <
  -9   7  12     1465.01     1486.40       52.76 o
  -8   7  12      255.17      423.68       43.05 o
  -7   7  12      100.76      184.21       43.17 o
  -6   7  12       75.52       62.40       45.49 <
  -5   7  12      535.14      500.53       52.27 o
  -4   7  12       37.19        6.63       38.81 <
  -3   7  12       42.36       28.76       43.85 <
  -2   7  12      522.04      595.97       46.41 o
  -1   7  12      236.56      313.51       69.66 o
   0   7  12        8.94        3.79       43.87 <
   1   7  12       93.61       59.70       49.64 <
   2   7  12     1246.52     1257.34       48.30 o
   3   7  12      315.76      319.64       53.78 o
   4   7  12       17.66       17.23       16.33 o
   5   7  12      497.70      385.35       53.87 o
   6   7  12      518.73      518.23       57.83 o
   7   7  12       77.79       11.19       57.59 <
   8   7  12      697.09      693.84       62.12 o
   9   7  12      240.08      188.29       60.70 o
  10   7  12      143.80       44.70       74.07 <
  11   7  12       78.16       36.85       72.02 <
  12   7  12      167.84       45.60      117.22 <
  13   7  12      760.06      393.77      123.72 o
  14   7  12       60.42      213.43       59.30 <
  15   7  12       74.09       95.27       44.96 <
  16   7  12       17.40       11.34       29.35 <
  17   7  12      227.41      319.05       40.95 o
  18   7  12      284.88      130.63       37.96 o
 -18   8  12     -110.12       32.87       56.56 <
 -17   8  12       21.46       30.23       68.52 <
 -16   8  12       88.18      167.67       37.86 o
 -15   8  12       -1.08        0.30       41.84 <
 -14   8  12        0.77        8.12       31.41 <
 -13   8  12      306.98      334.14       88.62 o
 -12   8  12      201.17      234.09       57.77 o
 -11   8  12      182.10       53.06       59.86 o
 -10   8  12      464.52      318.65       64.33 o
  -9   8  12     1908.44     1641.92       59.77 o
  -8   8  12      156.43      144.38       40.44 o
  -7   8  12      -37.01        0.00       46.35 <
  -6   8  12     1041.64     1017.12       49.51 o
  -5   8  12      972.91      968.68       49.46 o
  -4   8  12      601.83      670.35       55.17 o
  -3   8  12      337.68      295.36       54.28 o
  -2   8  12       52.26       92.31       54.55 <
  -1   8  12     2024.71     1787.41       79.75 o
   0   8  12     1298.50     1263.35       70.96 o
   1   8  12      255.58      144.49       50.70 o
   2   8  12      514.25      514.91       43.95 o
   3   8  12      275.68        4.84       44.23 o
   4   8  12      425.47      357.04       48.10 o
   5   8  12      207.99      148.63       46.79 o
   6   8  12       66.62        0.78       45.85 <
   7   8  12      235.61      254.47       47.89 o
   8   8  12       30.34        7.08       29.11 <
   9   8  12      982.63      932.32       49.71 o
  10   8  12     1202.28     1216.07       66.84 o
  11   8  12      429.25      372.30       75.37 o
  12   8  12      318.35       83.40       69.72 o
  13   8  12      288.56      164.64       68.49 o
  14   8  12       68.15       82.43       64.17 <
  15   8  12       46.16       41.57       47.25 <
  16   8  12       10.99       52.69       41.81 <
  17   8  12      155.20       28.33       31.89 o
 -17   9  12     -128.80        7.50       52.11 <
 -16   9  12      -88.10       84.75       60.41 <
 -15   9  12        0.94        1.29       23.16 <
 -14   9  12      -11.66        0.48       39.11 <
 -13   9  12        7.52       18.08       39.92 <
 -12   9  12       11.43       20.29       36.51 <
 -11   9  12       67.47       51.62       47.25 <
 -10   9  12       66.28       49.19       44.80 <
  -9   9  12       -7.60        8.56       54.86 <
  -8   9  12     3034.24     3369.03       52.52 o
  -7   9  12       36.01       64.04       42.11 <
  -6   9  12      229.13      232.98       42.67 o
  -5   9  12      883.88      915.81       62.86 o
  -4   9  12        0.07        0.04        2.50 o
  -3   9  12      442.88      462.78       65.65 o
  -2   9  12      290.33      253.33       52.27 o
  -1   9  12      147.80      154.00       56.95 o
   0   9  12     1288.97     1078.92       72.56 o
   1   9  12      975.49      985.12       69.92 o
   2   9  12      239.28      338.44       55.63 o
   3   9  12      494.47      334.10       54.16 o
   4   9  12        7.51        6.77        5.34 o
   5   9  12      623.38      640.51       44.77 o
   6   9  12      183.78      229.32       46.65 o
   7   9  12       24.39       27.33       60.14 <
   8   9  12      286.37      284.98       46.83 o
   9   9  12      430.11      381.00       50.51 o
  10   9  12      106.88       94.50       49.61 o
  11   9  12       31.03       58.75       59.82 <
  12   9  12       82.28      105.73       52.18 <
  13   9  12        5.66       34.04       47.56 <
  14   9  12      302.82       93.47       45.09 o
  15   9  12      228.82       36.04       38.41 o
  16   9  12      186.39       65.31       28.16 o
 -15  10  12     -106.99       19.56       50.49 <
 -14  10  12     -103.17       13.60       39.16 <
 -13  10  12      -85.18      233.08       46.68 <
 -12  10  12      -72.27       59.78       58.24 <
 -11  10  12       11.84       48.52       65.33 <
 -10  10  12      -49.82        7.05       65.54 <
  -9  10  12        1.07        0.09       78.44 <
  -8  10  12       51.62      166.54       53.47 <
  -7  10  12      -50.70      112.76       47.23 <
  -6  10  12      122.64      197.77       60.49 o
  -5  10  12     1076.38     1507.33       66.65 o
  -4  10  12       97.05      146.99       47.89 o
  -3  10  12       15.03       15.51       48.97 <
  -2  10  12      341.69      247.10       62.26 o
  -1  10  12      476.20      417.39       64.23 o
   0  10  12       48.45       80.51       47.61 <
   1  10  12      971.29      865.70       69.77 o
   2  10  12      608.21      571.29       64.16 o
   3  10  12       93.11        8.94       61.20 <
   4  10  12      113.10      112.47       51.80 o
   5  10  12       78.53       31.70       47.21 <
   6  10  12        5.81       11.92       45.50 <
   7  10  12       78.53       38.47       42.52 <
   8  10  12       55.58       44.16       39.10 <
   9  10  12       65.10        0.48       45.33 <
  10  10  12       78.25       84.66       43.18 <
  11  10  12      322.43       38.79       43.92 o
  12  10  12       33.30        4.13       14.23 o
  13  10  12      251.29       69.39       34.01 o
  14  10  12      161.85       53.27       27.29 o
 -12  11  12       -2.90        3.53       33.02 <
 -11  11  12      -19.18      132.79       38.30 <
 -10  11  12       18.59      106.85       46.65 <
  -9  11  12       -7.72      248.24       49.29 <
  -8  11  12      -18.82        4.28       56.29 <
  -7  11  12      -35.33       53.84       44.48 <
  -6  11  12       -3.58       82.23       46.83 <
  -5  11  12      -52.56       12.93       45.23 <
  -4  11  12       -6.19        1.01       14.72 <
  -3  11  12      -37.97       28.94       75.87 <
  -2  11  12       57.01       86.79       41.79 <
  -1  11  12      111.10      208.50       43.37 o
   0  11  12       46.89      179.28       42.37 <
   1  11  12       -7.04       42.60       45.51 <
   2  11  12       73.38       67.29       53.27 <
   3  11  12      123.21      109.73       49.24 o
   4  11  12       59.04       76.89       48.50 <
   5  11  12       38.35       10.57       50.13 <
   6  11  12      417.31      363.25       70.29 o
   7  11  12       92.41        6.10       57.59 <
   8  11  12       92.47       23.57       58.30 <
   9  11  12        6.06       21.19       44.57 <
  -9  12  12       -5.34       34.59       33.70 <
  -8  12  12       -9.01      103.48       34.00 <
  -7  12  12        7.18       65.33       44.18 <
  -6  12  12       23.68       69.60       51.59 <
  -5  12  12      -11.95        0.25       37.54 <
  -4  12  12      -44.61       73.21       35.58 <
  -3  12  12      -21.27       92.30       38.91 <
  -2  12  12      -14.63       92.06       41.14 <
  -1  12  12      -58.74        5.28       40.43 <
   0  12  12      -54.21       96.14       61.89 <
   1  12  12       14.47      143.22       40.92 <
   2  12  12       81.77       16.22       66.26 <
   3  12  12      102.96      192.20       69.09 <
   4  12  12      128.41       14.20       66.59 o
   5  12  12      181.68      235.10       37.02 o
   7  12  12      -58.82       27.10       39.51 <
 -23   0  13      -10.03        3.02       49.22 <
 -21   0  13       29.95       17.23       55.19 <
 -19   0  13     1964.99     1994.98      116.70 o
 -17   0  13      131.28      178.35       68.76 <
 -15   0  13       50.26       89.15       67.52 <
 -13   0  13       21.90       66.25       63.97 <
 -11   0  13      725.88      863.64      291.52 o
  -9   0  13      537.54      508.72      181.90 o
  -7   0  13      390.44      448.35      261.11 <
  -5   0  13      870.07     1264.64      167.23 o
  -3   0  13    17306.57    15952.95      224.97 o
  -1   0  13     5317.07     4961.21      112.61 o
   1   0  13    21468.26    22955.33      258.16 o
   3   0  13      560.61      567.72      166.63 o
   5   0  13    44161.81    36708.70      657.77 o
   7   0  13     5220.02     4635.00      163.99 o
   9   0  13      516.37      542.60      251.53 o
  11   0  13       66.87      339.91      751.77 <
  13   0  13       44.34       96.80       72.40 <
  15   0  13      633.26      824.21       75.90 o
  17   0  13     2557.08     2342.30       80.71 o
  19   0  13      250.80      201.94       53.02 o
  21   0  13       -9.67       42.91       39.44 <
 -23   1  13       66.53      149.15       48.61 <
 -22   1  13       14.27        3.38       38.06 <
 -21   1  13       15.31       25.80       47.00 <
 -20   1  13       77.87       71.57       49.48 <
 -19   1  13       43.93       73.78       43.48 <
 -18   1  13      117.42      200.70       45.82 o
 -17   1  13      744.42      799.88       48.36 o
 -16   1  13      235.32      312.27       51.20 o
 -15   1  13       11.84        0.43       56.74 <
 -14   1  13     1271.53     1199.41       61.72 o
 -13   1  13      597.78      632.84       47.39 o
 -12   1  13      424.11      230.67      245.46 <
 -11   1  13      114.40      190.17      269.60 <
 -10   1  13      102.74       32.83      221.98 <
  -9   1  13     1774.15     2111.84      179.42 o
  -8   1  13       59.10       53.38       57.05 o
  -7   1  13     5513.84     5169.45      170.08 o
  -6   1  13     1990.34     2272.79      146.11 o
  -5   1  13      978.73     1096.56       86.90 o
  -4   1  13     4469.76     4284.14       85.92 o
  -3   1  13      475.30      592.20      125.41 o
  -2   1  13     2470.82     2418.67      120.04 o
  -1   1  13     8760.04     8651.49      183.34 o
   0   1  13      254.66      281.05       83.69 o
   1   1  13     2451.28     2672.76       92.88 o
   2   1  13       54.92       58.72      154.07 <
   3   1  13     4654.40     4572.37      148.49 o
   4   1  13      557.81      697.01      125.33 o
   5   1  13       38.35      102.66      176.44 <
   6   1  13     2800.55     2849.04       96.53 o
   7   1  13     2653.35     2936.91      124.93 o
   8   1  13       70.83      174.04      193.03 <
   9   1  13     1971.43     2225.14      215.83 o
  10   1  13      744.42      767.88      206.71 o
  11   1  13      547.68      715.86      230.91 o
  12   1  13       15.30       26.19       44.27 <
  13   1  13      -27.34        8.07       51.70 <
  14   1  13       30.92      112.62       53.77 <
  15   1  13       27.39       24.20       44.75 <
  16   1  13       12.50       35.71       29.31 <
  17   1  13       -4.94        6.62       43.48 <
  18   1  13      132.35      173.87       37.92 o
  19   1  13       43.79       71.43       33.33 <
  20   1  13       66.98      131.16       29.35 o
  21   1  13        3.25        2.32       30.43 <
  22   1  13        2.87       33.62       32.16 <
 -23   2  13       30.63        2.50       43.25 <
 -22   2  13       -5.27        0.59       33.74 <
 -21   2  13       23.18       48.90       46.50 <
 -20   2  13       20.23       64.44       43.82 <
 -19   2  13       37.97        7.53       41.64 <
 -18   2  13      716.13      814.04       54.08 o
 -17   2  13       70.04        6.07       51.44 <
 -16   2  13      393.81      396.02       47.92 o
 -15   2  13     1053.72      879.53       73.34 o
 -14   2  13      568.50      497.74      107.74 o
 -13   2  13      443.54      475.80       81.20 o
 -12   2  13       10.23       17.19       65.07 <
 -11   2  13       67.47      143.09      354.05 <
 -10   2  13      246.39      381.26      188.72 <
  -9   2  13     3228.79     3324.37      140.16 o
  -8   2  13       83.13      173.31      122.09 <
  -7   2  13     1431.09     1490.30      193.69 o
  -6   2  13     1427.18     1424.74      157.40 o
  -5   2  13       57.48      152.40      138.61 <
  -4   2  13     2399.93     2088.26      164.51 o
  -3   2  13    16677.02    15210.64      283.75 o
  -2   2  13       12.82      198.38      207.50 <
  -1   2  13     1907.08     2169.16      228.57 o
   0   2  13       35.69       30.19       83.28 <
   1   2  13      467.87      693.38       75.77 o
   2   2  13       -7.23        2.68      107.88 <
   3   2  13      833.17     1087.65      158.86 o
   4   2  13      204.98      233.74      163.82 <
   5   2  13      856.97      960.34      175.07 o
   6   2  13      510.27      547.89      113.31 o
   7   2  13     1757.16     2020.71      125.99 o
   8   2  13     3922.52     3691.65      146.05 o
   9   2  13      843.07      927.16      197.41 o
  10   2  13      206.20       51.79      232.17 <
  11   2  13       -9.86        0.17       44.30 <
  12   2  13     5311.46     5317.58       63.45 o
  13   2  13       86.33       27.19       42.37 o
  14   2  13      631.17      652.79       39.84 o
  15   2  13      851.21      755.76       55.94 o
  16   2  13      573.51      525.50       47.66 o
  17   2  13        0.00        7.86       82.50 <
  18   2  13       13.88       51.87       42.29 <
  19   2  13      -20.14        0.03       30.70 <
  20   2  13       -0.71        2.03        4.76 <
  21   2  13       53.69       44.04       43.44 <
  22   2  13       38.67        0.05       37.64 <
 -23   3  13       20.80       13.86       42.73 <
 -22   3  13      424.11      614.19       64.67 o
 -21   3  13       21.90       11.37       49.86 <
 -20   3  13      -13.99       24.38       45.12 <
 -19   3  13       60.75       48.87       41.92 <
 -18   3  13      148.68      126.04       40.31 o
 -17   3  13      673.79      777.46       48.16 o
 -16   3  13        4.64        2.00       10.77 o
 -15   3  13     1277.45     1181.46       49.27 o
 -14   3  13       84.04       47.06       47.51 <
 -13   3  13      357.97      368.35       54.12 o
 -12   3  13       20.11       13.93       40.44 <
 -11   3  13      791.81      795.36       67.37 o
 -10   3  13      212.95        8.32      350.29 <
  -9   3  13      126.81       37.63      288.63 <
  -8   3  13     1387.23     1319.77      220.03 o
  -7   3  13      -56.62        6.26      197.62 <
  -6   3  13     1343.10     1570.77      172.82 o
  -5   3  13       48.22      176.55      161.36 <
  -4   3  13    12497.20    10620.30      280.39 o
  -3   3  13     4624.75     4813.98      150.83 o
  -2   3  13     1627.57     1541.68      142.16 o
  -1   3  13     4420.54     5073.77      153.67 o
   0   3  13      118.32      252.92      105.30 <
   1   3  13        6.03        0.85      122.17 <
   2   3  13      210.99      327.08       86.87 o
   3   3  13    18390.63    18018.53      205.21 o
   4   3  13      219.72      278.85      157.01 <
   5   3  13      129.03       99.29      228.05 <
   6   3  13     2598.65     2781.45      114.65 o
   7   3  13     3090.15     3030.64      160.17 o
   8   3  13     1400.08     1528.65      193.13 o
   9   3  13      497.24      515.17      251.45 o
  10   3  13       27.45       15.97       48.82 <
  11   3  13     6039.92     5756.14       70.88 o
  12   3  13       56.33       44.78       42.94 <
  13   3  13      203.98      109.99       43.67 o
  14   3  13       32.38       81.65       42.52 <
  15   3  13      849.40      834.25       44.71 o
  16   3  13       15.90       12.00       21.74 <
  17   3  13       28.60       35.72       39.02 <
  18   3  13      443.76      609.81       51.74 o
  19   3  13       73.02      165.55       39.77 <
  20   3  13       15.60       57.52       36.39 <
  21   3  13        9.89       37.36       50.99 <
  22   3  13        3.60       31.93       31.87 <
 -22   4  13       17.84       53.44       41.02 <
 -21   4  13       57.95      230.47       46.71 <
 -20   4  13       73.48      128.33       47.71 <
 -19   4  13      119.11      215.44       46.38 o
 -18   4  13      101.07      105.76       49.08 o
 -17   4  13        6.08        1.15       49.29 <
 -16   4  13     1709.89     1701.86       51.00 o
 -15   4  13      138.75      219.40       45.29 o
 -14   4  13      702.06      643.01       48.88 o
 -13   4  13       29.95        9.03       47.13 <
 -12   4  13     2393.00     2284.67       53.74 o
 -11   4  13       -1.51        4.64       51.21 <
 -10   4  13      132.95      186.07       48.28 o
  -9   4  13      408.04      354.84      377.69 <
  -8   4  13     1454.86     1439.58      246.29 o
  -7   4  13     -215.84        0.20      246.52 <
  -6   4  13       57.56        0.28      222.53 <
  -5   4  13     1112.73     1023.37      189.11 o
  -4   4  13     1140.68     1118.07      173.27 o
  -3   4  13      181.40      218.59      161.37 <
  -2   4  13      106.45       76.30      158.05 <
  -1   4  13     1955.36     2069.45      181.95 o
   0   4  13       72.37       78.08      192.12 <
   1   4  13      660.67      735.67      172.89 o
   2   4  13      964.52     1028.88      187.98 o
   3   4  13      400.13      505.19      181.40 o
   4   4  13      703.97      742.04      171.87 o
   5   4  13     1813.66     2119.35      254.68 o
   6   4  13      431.18      239.78      276.55 <
   7   4  13      147.93       64.79      283.88 <
   8   4  13      -66.30       21.78      220.35 <
   9   4  13      303.00       60.12       66.39 o
  10   4  13      952.97      998.96       55.03 o
  11   4  13      867.01      926.22       55.24 o
  12   4  13      418.74      448.86       55.78 o
  13   4  13       33.93       39.42       55.36 <
  14   4  13      545.75      662.54       53.51 o
  15   4  13     1926.13     1987.78       60.50 o
  16   4  13        5.00        1.89       69.08 <
  17   4  13       -8.06       13.26       68.76 <
  18   4  13        4.56        8.75       33.37 <
  19   4  13      -10.46       16.68       41.66 <
  20   4  13        4.21       13.65       29.25 <
  21   4  13      -18.01       67.89       37.30 <
 -21   5  13      -24.44        4.00       42.22 <
 -20   5  13      -31.45       35.40       31.85 <
 -19   5  13      299.76      316.43       46.66 o
 -18   5  13      452.53      385.43       54.02 o
 -17   5  13       58.43       40.40       45.39 <
 -16   5  13      266.24      308.42       43.80 o
 -15   5  13       11.70       35.48       43.74 <
 -14   5  13      112.97       97.27       46.82 o
 -13   5  13       57.64       59.24       45.09 <
 -12   5  13       92.27      111.93       43.01 o
 -11   5  13      830.78      530.27       49.89 o
 -10   5  13     1459.46     1414.62       55.43 o
  -9   5  13      349.78      347.32       54.08 o
  -8   5  13     2491.03     2549.26       49.66 o
  -7   5  13      775.28      697.26      369.10 o
  -6   5  13     -188.02       24.44      351.31 <
  -5   5  13       14.47        1.14       62.17 <
  -4   5  13      540.46      548.47      253.24 o
  -3   5  13      132.71       57.66      228.64 <
  -2   5  13     3074.61     3285.04      116.66 o
  -1   5  13      213.41      278.52      238.01 <
   0   5  13      443.04      593.13      232.33 o
   1   5  13      242.82      526.54      206.24 <
   2   5  13     1670.92     1729.12      271.14 o
   3   5  13      271.57      253.33      229.21 <
   4   5  13      198.54      640.81      276.74 <
   5   5  13     -225.54        5.45      305.70 <
   6   5  13      -26.48        0.91      382.35 <
   7   5  13       32.32       20.52      317.40 <
   8   5  13        5.73        6.44       13.22 o
   9   5  13      223.98      174.51       67.47 o
  10   5  13       89.44       81.35       76.16 <
  11   5  13     3060.26     2576.96       93.46 o
  12   5  13       31.11        8.72       52.84 <
  13   5  13       97.25       48.45       67.05 <
  14   5  13      138.38       28.54       65.23 o
  15   5  13      645.05      543.15       74.23 o
  16   5  13      196.52      143.06       47.51 o
  17   5  13       -4.17       45.12       49.65 <
  18   5  13       -0.93        5.85       18.89 <
  19   5  13       96.84      161.30       31.21 o
  20   5  13        9.92        5.04       19.58 <
 -21   6  13       26.16      384.61       49.57 <
 -20   6  13       -0.38        0.04        2.70 <
 -19   6  13      248.51      288.15       44.11 o
 -18   6  13       13.05        0.06       42.75 <
 -17   6  13      562.58      520.82       43.76 o
 -16   6  13      147.81      153.79       56.45 o
 -15   6  13      139.36      169.58       43.19 o
 -14   6  13        2.94        5.12       44.92 <
 -13   6  13      155.07      164.06       45.43 o
 -12   6  13      147.17      200.06       46.14 o
 -11   6  13      556.45      558.58       55.99 o
 -10   6  13      190.01      185.57       48.15 o
  -9   6  13     1046.00     1021.35       49.95 o
  -8   6  13      -19.37        1.40       42.42 <
  -7   6  13      113.08      208.77       40.89 o
  -6   6  13     1610.89     1697.33       51.58 o
  -5   6  13      208.44      145.50       43.09 o
  -4   6  13       12.55        9.26       32.09 <
  -3   6  13      754.92      845.71      367.64 o
  -2   6  13     1843.35     1847.88      361.33 o
  -1   6  13      762.63      785.79      313.12 o
   0   6  13       78.50      378.16      334.26 <
   1   6  13      -78.89       72.72      320.92 <
   2   6  13      -25.11       16.58      385.37 <
   3   6  13       15.19      418.23      393.03 <
   4   6  13      123.90       50.95       57.91 o
   5   6  13      427.96      345.28       55.96 o
   6   6  13     1219.23     1246.33       57.90 o
   7   6  13       54.30        0.67       57.28 <
   8   6  13      166.94      139.88       54.23 o
   9   6  13      439.62      553.29       75.19 o
  10   6  13     1436.98     1385.76       82.90 o
  11   6  13     2385.02     2214.63       88.58 o
  12   6  13      317.00      387.80       71.78 o
  13   6  13      190.01        1.16       71.29 o
  14   6  13      542.12      407.01      115.35 o
  15   6  13      204.87       23.55       68.83 o
  16   6  13      115.76      205.00       53.75 o
  17   6  13       69.01       56.88       33.92 o
  18   6  13       34.23       41.16       32.50 <
  19   6  13       98.59      429.80       27.99 o
 -20   7  13        6.48       15.19       43.00 <
 -19   7  13      -74.27       93.91       60.11 <
 -18   7  13      233.07      450.31       46.04 o
 -17   7  13       -4.69        2.27       54.78 <
 -16   7  13       97.55      108.70       42.69 o
 -15   7  13        9.16       23.22       81.96 <
 -14   7  13       39.91        0.54       53.29 <
 -13   7  13       52.79       60.33       56.17 <
 -12   7  13      301.27      237.15       49.65 o
 -11   7  13       28.60       41.90       48.83 <
 -10   7  13       56.54       71.96       67.41 <
  -9   7  13      -54.53        0.02       42.17 <
  -8   7  13       25.67       39.94       19.48 o
  -7   7  13       56.00      117.08       42.42 <
  -6   7  13       49.82       16.87       45.14 <
  -5   7  13      586.93      660.37       46.45 o
  -4   7  13     1525.31     1639.66       46.95 o
  -3   7  13       48.36        8.26       45.12 <
  -2   7  13       54.61        0.11       56.14 <
  -1   7  13     1015.06     1079.67       57.46 o
   0   7  13     2140.40     2035.30       50.35 o
   1   7  13      202.20      177.49       44.07 o
   2   7  13       49.96       31.54       42.86 <
   3   7  13      -19.40       16.18       56.52 <
   4   7  13      487.78      488.27       55.62 o
   5   7  13       70.83       18.94       54.78 <
   6   7  13     2337.68     2638.25       83.69 o
   7   7  13     2679.04     2479.15       69.20 o
   8   7  13       45.53       38.67       33.01 o
   9   7  13     1260.10     1087.89       64.38 o
  10   7  13       89.74       23.08       69.71 <
  11   7  13      120.81       47.11       69.26 <
  12   7  13      477.77      404.87      115.31 o
  13   7  13      441.36       24.23      116.05 o
  14   7  13      189.02       60.94       68.54 o
  15   7  13      -28.99       34.68       45.15 <
  16   7  13        0.27        2.46       33.64 <
  17   7  13       98.17       96.94       41.59 o
  18   7  13       29.66       95.60       37.82 <
 -18   8  13      -69.26      101.45       54.77 <
 -17   8  13       28.60       75.97       65.57 <
 -16   8  13       14.10        9.86       31.05 <
 -15   8  13        3.42        0.00       41.45 <
 -14   8  13      159.88      227.90       42.98 o
 -13   8  13      112.64       94.19       83.82 <
 -12   8  13       59.35      101.66       55.09 <
 -11   8  13      224.60      266.87       59.34 o
 -10   8  13      123.56       96.35       61.41 o
  -9   8  13      598.03      632.17       54.49 o
  -8   8  13      947.81     1069.23       47.86 o
  -7   8  13      -28.32        0.13       43.58 <
  -6   8  13     1691.32     1727.16       53.28 o
  -5   8  13      714.19      745.45       48.75 o
  -4   8  13       18.17        8.82       23.24 <
  -3   8  13     6106.96     5874.69       98.00 o
  -2   8  13      284.18      332.47       56.78 o
  -1   8  13      430.75      451.30       64.32 o
   0   8  13       89.01       17.35       65.12 <
   1   8  13      803.52      780.42       56.11 o
   2   8  13      263.94      224.38       42.94 o
   3   8  13      369.83      345.61       41.66 o
   4   8  13      577.60      638.48       40.35 o
   5   8  13      633.00      659.44       46.42 o
   6   8  13       84.51        1.11       54.41 <
   7   8  13      281.91      219.72       49.60 o
   8   8  13       60.77       25.90       43.87 <
   9   8  13      114.18       65.86       51.72 o
  10   8  13      734.28      706.17       60.38 o
  11   8  13      256.08       59.36       71.15 o
  12   8  13      107.43       11.36       41.47 o
  13   8  13      215.99        6.29       63.37 o
  14   8  13       18.10       52.47       39.51 <
  15   8  13       42.43       78.62       45.57 <
  16   8  13      275.47       92.52       39.22 o
  17   8  13      148.56       56.76       29.56 o
 -17   9  13      -38.54      262.24       48.32 <
 -16   9  13      -64.50      182.14       56.52 <
 -15   9  13      -44.90        5.67       53.47 <
 -14   9  13      -29.27        8.87       46.93 <
 -13   9  13       76.97      124.90       37.83 o
 -12   9  13       23.51       17.96       42.17 <
 -11   9  13       39.06       56.04       46.18 <
 -10   9  13       11.88        0.71       45.11 <
  -9   9  13       49.02       42.76       39.98 <
  -8   9  13      360.79      320.18       41.93 o
  -7   9  13      -41.29        0.53       46.55 <
  -6   9  13      175.17      248.66       48.29 o
  -5   9  13      129.62       62.26       52.04 o
  -4   9  13     5048.40     4775.41      102.36 o
  -3   9  13     2517.92     2654.93       74.89 o
  -2   9  13     2096.69     2054.45       71.66 o
  -1   9  13       33.39        0.27       55.39 <
   0   9  13     1256.05     1108.42       73.46 o
   1   9  13      117.08      169.94       55.74 o
   2   9  13     4491.11     3695.77       95.85 o
   3   9  13       26.06       23.28       51.53 <
   4   9  13       52.51       81.79       50.62 <
   5   9  13       65.94        3.61       50.58 <
   6   9  13      146.80      245.37       46.84 o
   7   9  13      126.92        0.74       42.85 o
   8   9  13      116.35       48.05       38.01 o
   9   9  13      182.66      245.73       41.60 o
  10   9  13       22.24       66.28       40.62 <
  11   9  13      102.96       69.22       44.38 o
  12   9  13       96.14      196.84       42.89 o
  13   9  13       -4.30      111.46       49.52 <
  14   9  13      223.83       38.53       45.28 o
  15   9  13      307.53      158.75       34.71 o
  16   9  13        4.64       41.68       25.99 <
 -15  10  13      -48.94       82.81       46.70 <
 -14  10  13      -14.15       76.38       44.18 <
 -13  10  13      -63.11      194.70       46.85 <
 -12  10  13       14.27       22.40       56.10 <
 -11  10  13      -46.93       50.16       64.68 <
 -10  10  13      -21.22       13.05       70.14 <
  -9  10  13       60.75      200.79       71.89 <
  -8  10  13       92.04      431.35       44.15 o
  -7  10  13      -55.07       19.54       58.30 <
  -6  10  13       64.77      395.16       51.88 <
  -5  10  13      362.89      399.39       61.01 o
  -4  10  13       80.73      153.79       59.79 <
  -3  10  13      365.86      364.58       64.03 o
  -2  10  13       49.31      122.99       49.27 <
  -1  10  13       32.32       91.69       51.32 <
   0  10  13      251.85      236.03       59.54 o
   1  10  13      828.39      897.59       68.91 o
   2  10  13       46.23       12.51       56.94 <
   3  10  13       21.42        2.80       58.42 <
   4  10  13      418.39      385.09       58.51 o
   5  10  13       34.41       43.94       44.93 <
   6  10  13        6.47        7.44       43.22 <
   7  10  13      148.31      147.52       41.53 o
   8  10  13      117.71       77.65       35.98 o
   9  10  13        9.67        2.88       38.35 <
  10  10  13       34.11        9.35       41.10 <
  11  10  13      431.40      242.44       41.98 o
  12  10  13      296.57      210.78       39.98 o
  13  10  13      310.81      206.38       33.26 o
 -12  11  13       13.89      317.25       38.74 <
 -11  11  13       25.06        1.19       37.15 <
 -10  11  13        5.81       46.40       43.81 <
  -9  11  13       21.08       75.13       50.01 <
  -8  11  13      -13.35      107.89       52.19 <
  -7  11  13      -10.93       41.36       44.27 <
  -6  11  13      -22.14       61.87       44.96 <
  -5  11  13      -24.44      109.39       45.09 <
  -4  11  13      -32.14       75.57       46.18 <
  -3  11  13     -102.96        4.26       52.27 <
  -2  11  13       13.23       30.23       42.64 <
  -1  11  13       21.03       47.07       41.07 <
   0  11  13        9.62        0.32       41.16 <
   1  11  13       53.09       74.80       50.67 <
   2  11  13      -18.86        0.63       50.32 <
   3  11  13       35.89        3.40       52.90 <
   4  11  13       17.86       27.82       49.67 <
   5  11  13       45.87       29.75       47.66 <
   6  11  13      123.91       83.40       48.11 o
   7  11  13      417.52      333.66       59.51 o
   8  11  13      171.26      163.50       56.02 o
   9  11  13      -18.28        9.50       31.46 <
  -8  12  13        3.32       23.52       24.99 <
  -7  12  13      -10.09        2.01       40.66 <
  -6  12  13      -42.30        0.10       47.66 <
  -5  12  13      -27.18       73.98       35.55 <
  -4  12  13      -22.14        4.61       30.68 <
  -3  12  13      -40.56       52.43       38.35 <
  -2  12  13      -56.70       14.99       42.38 <
  -1  12  13      -43.86        0.07       30.96 <
   0  12  13      -90.22       70.39       56.61 <
   1  12  13     -132.35       34.63       63.43 <
   2  12  13      -73.20      132.01       66.68 <
   3  12  13      -22.88       77.93       66.63 <
   4  12  13       90.01      231.18       55.65 <
   5  12  13      -81.03       22.63       42.73 <
   6  12  13      -59.06      110.19       42.29 <
 -22   0  14      255.09      611.18       59.76 o
 -20   0  14       11.73        0.32       65.57 <
 -18   0  14       92.81      116.70       61.51 <
 -16   0  14      210.10      223.77       49.28 o
 -14   0  14      302.28      317.30       66.85 o
 -12   0  14       -7.98        5.46      251.24 <
 -10   0  14     2495.09     2666.93      245.91 o
  -8   0  14     7459.24     6892.63      159.33 o
  -6   0  14    11163.86     9646.98      292.39 o
  -4   0  14     3389.15     3409.71      133.35 o
  -2   0  14    18141.30    15543.31      237.31 o
   0   0  14    19428.81    18669.55      247.04 o
   2   0  14      696.85      780.24      189.88 o
   4   0  14     4448.84     4414.01      232.97 o
   6   0  14     2393.64     2359.05      126.26 o
   8   0  14     3753.96     3438.41      215.91 o
  10   0  14      -41.49        0.67      355.24 <
  12   0  14       23.73        0.62       77.60 <
  14   0  14       80.56      133.00       79.44 <
  16   0  14        4.61       43.08       39.28 <
  18   0  14       26.96        0.83       47.95 <
  20   0  14       13.58        9.09       43.53 <
  22   0  14      357.97      495.53       34.32 o
 -23   1  14      -17.06        0.91       46.15 <
 -22   1  14        8.63        4.05       35.23 <
 -21   1  14       11.63        1.43       43.86 <
 -20   1  14      146.54      248.08       51.44 o
 -19   1  14      149.82      190.49       45.42 o
 -18   1  14      148.18      169.33       47.31 o
 -17   1  14      788.32      925.43       50.92 o
 -16   1  14      505.68      535.76       65.03 o
 -15   1  14      278.79      341.68       54.34 o
 -14   1  14       26.91       10.96       48.82 <
 -13   1  14      331.04      394.62       44.50 o
 -12   1  14     1102.89     1187.68      192.75 o
 -11   1  14       -8.04       10.68      223.60 <
 -10   1  14     1085.24     1231.61      177.20 o
  -9   1  14     2595.48     2464.70      145.73 o
  -8   1  14      423.71      461.61      110.08 o
  -7   1  14     1886.76     1682.89       99.04 o
  -6   1  14      -19.77        0.12      108.89 <
  -5   1  14     2488.88     2578.10      135.99 o
  -4   1  14     3345.45     3497.22      151.67 o
  -3   1  14     6707.43     5652.41      266.53 o
  -2   1  14       70.13       91.72      142.78 <
  -1   1  14      331.04      520.76      125.97 o
   0   1  14     2641.85     2910.08       99.09 o
   1   1  14      184.20      284.05       93.68 o
   2   1  14     1290.82     1436.03      165.33 o
   3   1  14      397.64      452.06      152.53 o
   4   1  14     3219.31     2951.34      160.54 o
   5   1  14      571.22      657.45       95.62 o
   6   1  14     2688.17     2381.41      117.68 o
   7   1  14      355.62      343.86      121.57 o
   8   1  14      302.77      377.96      201.26 <
   9   1  14       96.95       10.70      249.61 <
  10   1  14      290.86      255.69      256.48 <
  11   1  14      255.91      342.75       41.28 o
  12   1  14        0.68        2.47        6.29 <
  13   1  14      479.60      496.80       53.11 o
  14   1  14       64.35      138.05       45.98 <
  15   1  14      275.17      489.44       44.87 o
  16   1  14        4.28       10.22        9.71 o
  17   1  14      614.87     1017.62       41.38 o
  18   1  14      219.35      415.17       36.84 o
  19   1  14        7.37        0.59       32.59 <
  20   1  14       -0.48        0.90        8.55 <
  21   1  14        8.69       38.84       31.72 <
  22   1  14       -0.71       52.91       18.69 <
 -23   2  14       24.49       63.58       40.26 <
 -22   2  14       27.23       72.87       37.10 <
 -21   2  14      168.25      284.28       45.98 o
 -20   2  14      168.38      387.91       49.90 o
 -19   2  14      141.94      181.75       41.86 o
 -18   2  14      371.43      412.01       44.94 o
 -17   2  14      188.45      187.55       45.96 o
 -16   2  14     1618.29     1387.11       62.96 o
 -15   2  14      111.43      137.06       56.67 o
 -14   2  14        6.42        6.81       60.38 <
 -13   2  14       30.46        0.46      108.51 <
 -12   2  14     1154.55     1106.71      106.71 o
 -11   2  14      102.85      101.06      188.36 <
 -10   2  14      785.99      742.85      210.66 o
  -9   2  14      809.70      837.94      156.60 o
  -8   2  14     3103.37     2744.30      124.71 o
  -7   2  14      148.05      179.21      121.32 <
  -6   2  14      697.95      659.04      282.03 o
  -5   2  14     3959.81     3581.06      135.00 o
  -4   2  14      467.07      441.49      186.81 o
  -3   2  14       13.58      243.75      269.87 <
  -2   2  14      130.57      381.37      217.08 <
  -1   2  14      881.41     1326.62      250.16 o
   0   2  14       18.15       71.37      145.82 <
   1   2  14       57.01      126.17       92.65 <
   2   2  14     2518.96     2926.20      111.84 o
   3   2  14       -3.37       25.79      178.84 <
   4   2  14     2067.36     2251.81      190.38 o
   5   2  14     3897.45     4221.92      109.35 o
   6   2  14    17310.66    16311.78      173.18 o
   7   2  14      -14.99       20.60      122.45 <
   8   2  14       17.14       19.81       35.23 o
   9   2  14     1290.44     1411.24      222.27 o
  10   2  14      405.53      479.01      222.70 <
  11   2  14     2399.22     2468.61       48.23 o
  12   2  14     3189.08     3206.02       47.41 o
  13   2  14       -8.85        0.05       41.06 <
  14   2  14      747.25      699.49       45.05 o
  15   2  14       13.35       24.34       42.56 <
  16   2  14      214.33      362.54       43.24 o
  17   2  14       20.89       81.67       39.65 <
  18   2  14       -7.49        9.89       36.44 <
  19   2  14      195.63      270.93       31.46 o
  20   2  14       40.35       52.95       27.45 <
  21   2  14       23.48       57.08       42.84 <
  22   2  14       59.70      136.47       34.19 <
 -23   3  14       -2.29        4.51       38.83 <
 -22   3  14       50.62       67.38       51.69 <
 -21   3  14       82.90       81.52       43.98 <
 -20   3  14      154.47      350.75       45.99 o
 -19   3  14       37.84       61.68       39.40 <
 -18   3  14      141.69      144.76       43.30 o
 -17   3  14      484.61      491.37       47.46 o
 -16   3  14      242.83      320.65       50.23 o
 -15   3  14     1058.77      849.22       49.24 o
 -14   3  14      296.18      318.28       57.61 o
 -13   3  14      160.67      177.64       56.36 o
 -12   3  14      645.79      739.25       51.89 o
 -11   3  14       49.89       76.64       52.93 <
 -10   3  14      744.14      586.57      352.84 o
  -9   3  14     1088.66      991.40      316.32 o
  -8   3  14      506.93      689.28      250.16 o
  -7   3  14        1.29        0.59      144.51 <
  -6   3  14     2574.93     2676.59      170.93 o
  -5   3  14     3440.63     3479.91      173.87 o
  -4   3  14     1803.38     1801.56      153.61 o
  -3   3  14     2961.87     2742.23      119.02 o
  -2   3  14      140.71      263.37      180.23 <
  -1   3  14       87.20       29.09      193.76 <
   0   3  14      110.76      173.67      128.38 <
   1   3  14     3382.52     3614.48      143.46 o
   2   3  14      287.86      427.47      169.69 <
   3   3  14     3943.52     4344.01      163.36 o
   4   3  14     3781.17     4277.33      195.02 o
   5   3  14       89.05       54.07      142.50 <
   6   3  14       84.70      181.00      124.86 <
   7   3  14      878.03      836.54      182.12 o
   8   3  14     2095.44     1984.76      300.79 o
   9   3  14      485.52      336.04      271.31 <
  10   3  14     1443.67     1482.49       45.29 o
  11   3  14      922.50      860.44       41.87 o
  12   3  14     1193.18     1221.41       47.62 o
  13   3  14      510.97      426.01       43.34 o
  14   3  14        1.53       97.44       44.12 <
  15   3  14      877.73      850.94       43.91 o
  16   3  14     1630.23     1668.59       40.17 o
  17   3  14      374.63      329.08       40.32 o
  18   3  14       -0.15       32.32       62.71 <
  19   3  14      220.89      312.40       48.52 o
  20   3  14      347.54      300.23       41.93 o
  21   3  14       -8.01       31.56       44.55 <
  22   3  14       10.06        7.47       28.04 <
 -22   4  14       -3.21        0.69       38.95 <
 -21   4  14       -9.13       32.19       46.53 <
 -20   4  14      202.49      372.67       51.47 o
 -19   4  14        6.29        0.01       54.04 <
 -18   4  14     1211.64     1261.39       54.12 o
 -17   4  14       32.44       17.73       49.17 <
 -16   4  14       28.39        9.41       27.06 <
 -15   4  14      120.92      184.18       44.11 o
 -14   4  14      433.98      414.76       45.34 o
 -13   4  14       48.58       10.84       45.37 <
 -12   4  14        7.64        3.03       19.91 <
 -11   4  14      109.14       35.46       53.16 o
 -10   4  14      327.28      317.35       53.81 o
  -9   4  14      369.43      318.60      197.22 <
  -8   4  14       -9.51        0.04       67.73 <
  -7   4  14      632.21      678.66      294.74 o
  -6   4  14     1307.63     1268.42      255.60 o
  -5   4  14     1029.97     1159.65      231.51 o
  -4   4  14     5041.19     4359.31      194.27 o
  -3   4  14     2137.70     1850.34      117.88 o
  -2   4  14     1902.55     1857.07      169.53 o
  -1   4  14      -77.70       40.27      232.51 <
   0   4  14       15.46       62.19      240.43 <
   1   4  14      -39.12        5.26      266.38 <
   2   4  14      624.42      818.73      198.38 o
   3   4  14      494.24      677.11      237.33 o
   4   4  14      136.63       37.62      183.66 <
   5   4  14     1434.23     1372.69      141.30 o
   6   4  14      203.98      200.04      205.01 <
   7   4  14       39.06       15.76      303.01 <
   8   4  14      621.71      648.95      280.39 o
   9   4  14     1167.67      967.76       67.29 o
  10   4  14      104.86       16.88       65.59 <
  11   4  14       43.38        7.19       58.03 <
  12   4  14       63.34       13.36       50.48 <
  13   4  14      134.63      132.47       57.12 o
  14   4  14      313.19      335.96       53.93 o
  15   4  14      197.52      276.44       47.78 o
  16   4  14       90.92      190.25       67.89 <
  17   4  14       39.51        0.94       35.96 <
  18   4  14      498.63      557.47       39.58 o
  19   4  14       -6.24        1.45       43.62 <
  20   4  14      324.46      590.16       57.13 o
  21   4  14       34.72      106.60       34.01 <
 -21   5  14       23.68       18.93       39.19 <
 -20   5  14      -47.92       18.37       44.48 <
 -19   5  14       60.10       98.07       48.13 <
 -18   5  14       46.86       39.27       51.51 <
 -17   5  14      331.99      340.50       45.89 o
 -16   5  14      233.93      261.56       37.57 o
 -15   5  14       13.05        4.59       43.91 <
 -14   5  14      -20.14        0.92       44.93 <
 -13   5  14      618.99      656.84       47.70 o
 -12   5  14       44.35       23.63       32.85 o
 -11   5  14       52.64       45.85       48.05 <
 -10   5  14       67.38       16.81       46.62 <
  -9   5  14      852.42      685.26       41.15 o
  -8   5  14       32.57       73.44       38.50 <
  -7   5  14        4.06        0.66       55.91 <
  -6   5  14      151.48      188.63       65.82 o
  -5   5  14      219.82      212.07       62.85 o
  -4   5  14        0.00        0.02       46.85 <
  -3   5  14       90.62       33.90      163.39 <
  -2   5  14      276.03      378.37      131.38 o
  -1   5  14       36.82      173.73      285.48 <
   0   5  14      202.78      265.99      252.08 <
   1   5  14     2135.30     2395.86      267.72 o
   2   5  14      566.27      667.00      277.71 o
   3   5  14       25.90       25.56      282.86 <
   4   5  14      249.74      512.32      291.05 <
   5   5  14       34.47       21.18      331.16 <
   6   5  14     1704.56     1851.22      252.46 o
   7   5  14      846.08      761.75       63.91 o
   8   5  14        9.87        3.28       18.52 <
   9   5  14       52.64       36.04       66.02 <
  10   5  14     1214.53     1096.26       81.63 o
  11   5  14      283.13      201.64       74.12 o
  12   5  14     1452.98     1429.16       80.59 o
  13   5  14      156.88       89.65       68.93 o
  14   5  14      466.08      225.75       68.69 o
  15   5  14      464.74      194.43       72.84 o
  16   5  14      264.99      326.93       54.66 o
  17   5  14       92.71       84.92       35.63 o
  18   5  14      124.95      151.07       34.52 o
  19   5  14       36.39       37.65       31.76 <
  20   5  14       -6.27        2.56       25.05 <
 -21   6  14       20.09       91.66       48.83 <
 -19   6  14      214.32      217.74       38.54 o
 -18   6  14       -8.04        5.08       47.54 <
 -17   6  14       38.93       41.42       46.43 <
 -16   6  14       70.37       74.01       46.34 <
 -15   6  14      -18.81       16.94       41.72 <
 -14   6  14      222.90      271.15       44.72 o
 -13   6  14       18.95       11.24       44.94 <
 -12   6  14        1.05        0.80        4.94 o
 -11   6  14      410.77      274.97       53.56 o
 -10   6  14      277.58      264.75       55.95 o
  -9   6  14      769.51      862.32       45.14 o
  -8   6  14     2091.66     2144.01       44.08 o
  -7   6  14      -10.52       11.37       41.15 <
  -6   6  14      594.49      678.44       39.93 o
  -5   6  14     1713.13     1728.65       53.62 o
  -4   6  14       11.82        0.86       16.50 o
  -3   6  14      104.01      160.38      162.88 <
  -2   6  14     1508.57     1477.03       66.42 o
  -1   6  14     1050.02     1081.86      237.44 o
   0   6  14      439.74      557.08      258.20 <
   1   6  14     1377.88     1449.13       55.40 o
   2   6  14       26.64       36.52       60.72 <
   3   6  14      323.92      361.06       61.18 o
   4   6  14        4.55        0.13       11.34 o
   5   6  14      919.98      839.04       56.27 o
   6   6  14      511.67      508.14       58.61 o
   7   6  14      939.58      886.27       61.00 o
   8   6  14       22.77       20.27       14.29 o
   9   6  14      192.02       62.35       77.12 o
  10   6  14     1038.64     1069.90       79.83 o
  11   6  14      152.76       70.98       71.73 o
  12   6  14      228.36      123.81       52.16 o
  13   6  14      140.46       53.43       67.07 o
  14   6  14      359.34      272.62       68.57 o
  15   6  14        3.48       59.40       52.32 <
  16   6  14       35.22       47.57       38.81 <
  17   6  14      -10.26       23.32       33.59 <
  18   6  14       85.18      147.31       31.47 o
  19   6  14      -36.01       26.77       38.37 <
 -20   7  14        7.93        2.43       40.42 <
 -19   7  14       69.09      515.86       56.08 <
 -18   7  14      134.51      116.65       66.11 o
 -17   7  14      104.01       39.20       70.50 <
 -16   7  14       73.65      143.66       44.83 <
 -15   7  14      498.86      493.81       56.71 o
 -14   7  14      220.43      222.50       42.78 o
 -13   7  14       35.27       14.36       53.36 <
 -12   7  14       -1.48        0.88       10.04 <
 -11   7  14     1149.33      992.78       56.22 o
 -10   7  14      -24.96        1.04       54.31 <
  -9   7  14      227.10      261.22       41.39 o
  -8   7  14       35.84       59.90       26.68 o
  -7   7  14      699.86      718.83       44.69 o
  -6   7  14      563.56      575.38       55.85 o
  -5   7  14      393.11      449.65       54.87 o
  -4   7  14       20.83       10.26       15.99 o
  -3   7  14       10.06        1.27       56.31 <
  -2   7  14      946.26      998.14       53.56 o
  -1   7  14       19.91        6.24       55.26 <
   0   7  14     1852.39     1802.52       56.21 o
   1   7  14       67.72       48.20       43.75 <
   2   7  14      162.51      137.98       42.81 o
   3   7  14      759.20      699.99       48.26 o
   4   7  14     1772.73     1986.15       68.95 o
   5   7  14      129.51       70.81       62.75 o
   6   7  14     1509.78     1469.92       61.62 o
   7   7  14     2442.05     2471.44       67.09 o
   8   7  14      179.17      195.50       41.62 o
   9   7  14      196.35       31.19       58.38 o
  10   7  14      269.01      159.10       74.63 o
  11   7  14      136.44       16.86       69.49 o
  12   7  14      232.29       83.97       60.50 o
  13   7  14      401.37       55.31      112.33 o
  14   7  14      585.17      298.30       69.20 o
  15   7  14      143.92      144.41       43.64 o
  16   7  14       63.15       47.49       39.70 <
  17   7  14        9.10       39.58       41.54 <
  18   7  14      -27.12        0.27       36.33 <
 -18   8  14      -29.72      182.19       51.81 <
 -17   8  14     -145.04      340.02       75.02 <
 -16   8  14       12.48       55.05       34.92 <
 -15   8  14       91.32      104.84       38.43 o
 -14   8  14       -8.69        8.38       43.24 <
 -13   8  14       88.56       48.51       41.45 o
 -12   8  14       10.34        9.50       22.96 <
 -11   8  14       31.67       13.56       44.27 <
 -10   8  14      984.90      840.38       66.68 o
  -9   8  14     1388.68     1431.94       62.95 o
  -8   8  14      -12.73      109.99       44.89 <
  -7   8  14       52.34       64.85       42.51 <
  -6   8  14      269.35      296.05       39.97 o
  -5   8  14     1234.84     1195.23       56.09 o
  -4   8  14      212.17      180.07       56.91 o
  -3   8  14      262.59      208.10       54.92 o
  -2   8  14     1626.73     1744.38       71.48 o
  -1   8  14      894.08      878.11       72.52 o
   0   8  14     1451.33     1336.47       73.44 o
   1   8  14       87.11       88.17       49.43 <
   2   8  14      118.43       53.90       43.54 o
   3   8  14      384.53       85.26       40.24 o
   4   8  14       64.38       58.02       23.62 o
   5   8  14     2645.35     2595.83       49.58 o
   6   8  14       45.66       30.72       60.93 <
   7   8  14      305.53      131.88       49.46 o
   8   8  14      551.93      502.09       49.43 o
   9   8  14       20.37        8.92       50.76 <
  10   8  14      203.39      225.99       67.70 o
  11   8  14      249.16       97.70       72.64 o
  12   8  14      122.58        9.75       46.13 o
  13   8  14       -3.92        0.53       50.45 <
  14   8  14       73.11      124.65       38.37 <
  15   8  14      256.74      144.92       43.84 o
  16   8  14      282.59      103.88       38.33 o
  17   8  14       68.92      147.01       32.35 o
 -16   9  14     -112.02       20.31       47.06 <
 -15   9  14      -28.16       79.10       53.57 <
 -14   9  14       -4.99       36.71       46.14 <
 -13   9  14       46.93       92.72       47.00 <
 -12   9  14       25.86       21.60       49.70 <
 -11   9  14      118.99      133.43       51.33 o
 -10   9  14      154.81      163.04       50.55 o
  -9   9  14      329.54      307.67       44.59 o
  -8   9  14       27.86       63.60       35.89 <
  -7   9  14      588.69      690.90       50.55 o
  -6   9  14      -11.84       39.13       47.54 <
  -5   9  14     2280.41     2277.96       73.25 o
  -4   9  14        8.70        0.71       13.79 o
  -3   9  14       55.76       42.30       63.15 <
  -2   9  14      152.76      166.89       54.70 o
  -1   9  14     1029.64      927.58       75.83 o
   0   9  14      319.60      382.85       63.00 o
   1   9  14     1408.05     1129.21       76.23 o
   2   9  14      276.71      284.32       66.55 o
   3   9  14      166.37       94.82       51.60 o
   4   9  14       48.29       43.51       21.10 o
   5   9  14       52.04       62.01       48.45 <
   6   9  14      -14.83        0.30       47.29 <
   7   9  14       43.86       53.47       46.13 <
   8   9  14      793.32      699.94       42.91 o
   9   9  14      301.74      283.37       40.51 o
  10   9  14       32.26        0.01       39.56 <
  11   9  14       68.32      151.13       45.83 <
  12   9  14       16.34       19.89       40.80 <
  13   9  14      281.04        1.52       45.18 o
  14   9  14      187.03       19.16       43.09 o
  15   9  14      149.70        6.14       31.45 o
 -14  10  14       -7.46        1.52       42.71 <
 -13  10  14      -21.18        9.85       51.75 <
 -12  10  14        3.96        2.94       26.12 <
 -11  10  14       39.45      226.12       61.19 <
 -10  10  14      -43.25      126.57       69.32 <
  -9  10  14      -26.64       10.06       63.39 <
  -8  10  14       -2.00       40.86       49.01 <
  -7  10  14      -46.37       28.19       54.41 <
  -6  10  14      -71.00        0.01       58.69 <
  -5  10  14      -50.92        8.64       62.05 <
  -4  10  14      -23.59       13.43       30.66 <
  -3  10  14       28.10       39.37       50.38 <
  -2  10  14      462.28      329.58       67.08 o
  -1  10  14      911.20      684.57       65.70 o
   0  10  14       65.76       71.31       48.83 <
   1  10  14      134.87      233.08       50.91 o
   2  10  14       16.85       20.66       59.98 <
   3  10  14      688.67      667.75       65.55 o
   4  10  14       16.54       11.15       23.22 <
   5  10  14       34.53       11.02       44.46 <
   6  10  14        3.82        4.38       40.62 <
   7  10  14       89.05       92.46       39.12 o
   8  10  14      230.15      202.89       36.79 o
   9  10  14       54.53        0.07       37.35 <
  10  10  14      -42.50       31.62       37.70 <
  11  10  14      285.75      149.25       39.07 o
  12  10  14       51.58        1.17       20.47 o
  13  10  14       48.51       94.19       35.01 <
 -11  11  14      -23.33       48.15       39.65 <
 -10  11  14       18.90       79.44       40.69 <
  -9  11  14       -6.63        7.84       64.76 <
  -8  11  14        4.11        8.83       46.89 <
  -7  11  14      -27.89      132.91       42.85 <
  -6  11  14      -25.48      204.65       44.15 <
  -5  11  14      -61.07        2.17       45.11 <
  -4  11  14      -56.38       21.01       43.97 <
  -3  11  14      -75.70        8.89       51.40 <
  -2  11  14      -60.02        3.76       43.12 <
  -1  11  14      329.91      238.21       52.71 o
   0  11  14       22.16       31.71       39.23 <
   1  11  14       73.02       30.90       51.19 <
   2  11  14       60.18       46.58       50.01 <
   3  11  14       33.15       10.64       51.79 <
   4  11  14        1.03        0.51        5.65 <
   5  11  14       28.16        6.91       47.79 <
   6  11  14      127.04      167.41       45.68 o
   7  11  14      100.34        9.96       58.97 <
   8  11  14      -15.60        7.25       24.89 <
   9  11  14      -30.63       48.07       43.71 <
  -8  12  14       -0.96       69.37       18.40 <
  -7  12  14        7.43      204.45       37.88 <
  -6  12  14       -6.40       25.76       43.35 <
  -5  12  14        9.10      102.81       31.98 <
  -4  12  14       38.73      354.54       32.90 <
  -3  12  14      -47.57        2.12       36.10 <
  -2  12  14      -32.20       49.80       36.88 <
  -1  12  14      -16.01       96.62       64.23 <
   0  12  14      -76.26       27.69       54.94 <
   1  12  14       99.72      230.54       67.58 <
   2  12  14      151.10      596.69       67.39 o
   3  12  14      -96.23        4.33       59.27 <
   4  12  14       16.26       85.41       52.16 <
   5  12  14      -69.78       48.83       39.31 <
   6  12  14      -41.23       14.15       38.93 <
 -23   0  15        4.85        5.90       44.83 <
 -21   0  15       -2.89       20.07       68.58 <
 -19   0  15       49.67       89.55       59.90 <
 -17   0  15      113.96      167.32       88.96 <
 -15   0  15     2332.67     2441.46       74.59 o
 -13   0  15        5.13       27.79       65.37 <
 -11   0  15     4954.66     4987.05      336.32 o
  -9   0  15      396.82      337.21      223.80 <
  -7   0  15     6027.04     5993.80      152.07 o
  -5   0  15       42.50       18.11      228.51 <
  -3   0  15    35310.34    31263.29      342.77 o
  -1   0  15     3547.23     4023.58      162.35 o
   1   0  15     1559.31     1763.75      210.77 o
   3   0  15    14517.96    11875.25      364.65 o
   5   0  15     2559.18     2640.27      154.15 o
   7   0  15     2359.28     2359.91      216.97 o
   9   0  15      277.75      284.22      411.44 <
  11   0  15      -14.71        6.60      136.84 <
  13   0  15      916.53     1078.55       79.38 o
  15   0  15       29.33       97.65       56.41 <
  17   0  15       74.18      154.62       46.86 <
  19   0  15       80.65       64.79       38.53 o
  21   0  15      167.84      259.34       46.06 o
 -23   1  15       59.30      154.01       44.62 <
 -22   1  15      -21.80        0.03       40.75 <
 -21   1  15        9.38       29.81       41.36 <
 -20   1  15      162.26      277.68       43.17 o
 -19   1  15       59.14      113.21       45.51 <
 -18   1  15      119.11      127.78       42.98 o
 -17   1  15      682.97      766.17       53.90 o
 -16   1  15      131.22      217.41       52.00 o
 -15   1  15        2.45        2.33       55.12 <
 -14   1  15      371.43      456.55       47.14 o
 -13   1  15      190.59      185.52       45.64 o
 -12   1  15       48.39       79.74       48.74 <
 -11   1  15      106.99       47.32      180.96 <
 -10   1  15       34.41       11.29      191.09 <
  -9   1  15      375.63      364.53      155.88 o
  -8   1  15       46.12       14.92       84.60 <
  -7   1  15     2907.41     3042.16      107.86 o
  -6   1  15     1233.38     1187.82       92.09 o
  -5   1  15     2236.57     1966.23      118.62 o
  -4   1  15     2813.20     2699.08      161.62 o
  -3   1  15       66.79      309.01      232.25 <
  -2   1  15     1573.26     1481.19      146.35 o
  -1   1  15       93.11       61.22      138.11 <
   0   1  15     6441.21     6324.43      132.26 o
   1   1  15     6524.50     7489.79      147.34 o
   2   1  15      100.55       97.30      135.11 <
   3   1  15      132.47       71.22      216.63 <
   4   1  15     5167.49     4696.45       94.62 o
   5   1  15     3162.00     2749.72       93.83 o
   6   1  15     3221.14     2856.82      132.35 o
   7   1  15      111.98       73.11      144.44 <
   8   1  15      339.58      393.76      123.38 o
   9   1  15       54.53      100.68      260.22 <
  10   1  15      462.95      520.55      218.99 o
  11   1  15     1446.03     1360.98       45.32 o
  12   1  15      613.92      636.89       37.75 o
  13   1  15       41.89      141.71       46.22 <
  14   1  15       59.54       72.75       45.90 <
  15   1  15      304.44      395.91       42.50 o
  16   1  15      203.29      323.55       39.90 o
  17   1  15       35.58       37.94       35.61 <
  18   1  15      118.43      148.36       34.18 o
  19   1  15       15.84       16.11       37.54 <
  20   1  15        2.08        3.97       30.38 <
  21   1  15       20.61        0.46       33.08 <
  22   1  15      -10.52        0.53       28.34 <
 -23   2  15        4.23        0.29       38.59 <
 -22   2  15       12.02       47.46       37.08 <
 -21   2  15       27.39        9.85       46.38 <
 -20   2  15       39.05       77.48       41.00 <
 -19   2  15       16.13       10.16       39.75 <
 -18   2  15       19.08       19.99       41.97 <
 -17   2  15      115.85       48.21       52.54 o
 -16   2  15     2385.15     2289.26       69.85 o
 -15   2  15      200.15      190.76       60.56 o
 -14   2  15       13.88        0.46       57.54 <
 -13   2  15       36.51       10.43       65.44 <
 -12   2  15       42.41       53.18       48.26 <
 -11   2  15       30.92        5.60      200.84 <
 -10   2  15       89.35       69.51      223.17 <
  -9   2  15      241.21      196.36      176.26 <
  -8   2  15      632.32      618.08      117.54 o
  -7   2  15       12.24       25.65       94.08 <
  -6   2  15     2804.94     2678.24      113.08 o
  -5   2  15     1070.27     1042.97       99.35 o
  -4   2  15        0.06        0.05        4.97 <
  -3   2  15     1722.58     1449.75      307.13 o
  -2   2  15     1701.14     2054.31      257.34 o
  -1   2  15       53.69       95.38      225.25 <
   0   2  15     1882.94     2617.88      131.77 o
   1   2  15     2649.08     2749.94      112.56 o
   2   2  15      238.64      379.08      129.21 <
   3   2  15      -98.79        0.73      192.64 <
   4   2  15      629.27      762.44       85.54 o
   5   2  15     1277.82     1515.42      118.56 o
   6   2  15      134.03      216.67      134.39 <
   7   2  15      324.10      430.52      147.03 o
   8   2  15      -38.90        8.64      141.90 <
   9   2  15      118.66      391.13      260.34 <
  10   2  15     6330.07     6022.42       80.81 o
  11   2  15     1513.81     1628.83       45.57 o
  12   2  15       46.29       33.20       32.09 o
  13   2  15      977.44      963.08       42.77 o
  14   2  15     1751.95     1660.59       39.91 o
  15   2  15     1560.95     1420.62       58.56 o
  16   2  15      120.74      174.65       29.84 o
  17   2  15      121.61      139.31       38.86 o
  18   2  15       10.46       49.21       35.36 <
  19   2  15       97.15      213.91       30.75 o
  20   2  15       42.28       85.84       31.61 <
  21   2  15        1.16        3.15       42.78 <
  22   2  15      -10.46        0.08       31.97 <
 -22   3  15       -3.18        3.73       37.34 <
 -21   3  15       27.50       74.39       44.46 <
 -20   3  15        1.97        2.65        9.95 <
 -19   3  15       27.67       71.37       35.60 <
 -18   3  15       55.07      130.06       45.22 <
 -17   3  15      893.77      922.30       55.77 o
 -16   3  15       78.96       88.80       49.55 <
 -15   3  15      604.89      553.80       46.90 o
 -14   3  15      565.04      471.36       47.06 o
 -13   3  15       61.72        0.16       50.65 <
 -12   3  15      370.40      359.87       49.07 o
 -11   3  15      176.00      201.97       48.54 o
 -10   3  15      143.92       17.57      256.14 <
  -9   3  15      527.50      428.53      344.92 <
  -8   3  15      658.02      547.22      158.99 o
  -7   3  15     1125.56     1132.62       42.42 o
  -6   3  15     2122.39     1994.63      130.83 o
  -5   3  15     2783.58     3041.52      120.85 o
  -4   3  15     5150.24     4750.51      130.91 o
  -3   3  15       75.61       22.02      191.70 <
  -2   3  15     4801.20     5473.60      200.36 o
  -1   3  15      833.47     1012.30      211.25 o
   0   3  15     2146.76     2587.56      204.57 o
   1   3  15     2156.91     2467.65      154.03 o
   2   3  15      714.47      812.29      174.53 o
   3   3  15      222.44      352.82      154.42 <
   4   3  15     1151.35     1270.85      121.33 o
   5   3  15      568.99      591.93      154.27 o
   6   3  15      164.90      157.47      128.43 <
   7   3  15      281.56      270.18      208.35 <
   8   3  15      392.29      321.18      308.33 <
   9   3  15       25.74       33.48       51.42 <
  10   3  15      292.80      252.86       42.56 o
  11   3  15     7995.62     7773.88       68.58 o
  12   3  15     1976.49     1662.01       52.07 o
  13   3  15       66.87      128.82       48.39 <
  14   3  15        6.90        2.38       46.37 <
  15   3  15       21.42        1.05       40.91 <
  16   3  15      137.55      194.71       37.20 o
  17   3  15      235.45      261.09       34.19 o
  18   3  15       23.23       18.46       37.51 <
  19   3  15      340.73      334.67       47.25 o
  20   3  15        2.34        3.61       15.14 <
  21   3  15       71.44      124.19       39.51 <
 -22   4  15      129.27      209.24       40.30 o
 -21   4  15      105.81      183.95       44.99 o
 -20   4  15        6.84        2.91       47.36 <
 -19   4  15       24.75       57.97       53.47 <
 -18   4  15       92.41      119.35       44.63 o
 -17   4  15       67.30       66.50       42.68 <
 -16   4  15       58.48       89.55       33.53 <
 -15   4  15       42.30       72.10       38.96 <
 -14   4  15      349.78      387.90       44.58 o
 -13   4  15      133.79      125.28       44.24 o
 -12   4  15      827.97      854.13       54.28 o
 -11   4  15      217.82      267.66       49.87 o
 -10   4  15      743.29      744.45       50.01 o
  -9   4  15     3728.50     3715.73       74.04 o
  -8   4  15      335.85      282.12      373.99 <
  -7   4  15       86.43      328.71      334.16 <
  -6   4  15      752.93      810.94      291.50 o
  -5   4  15      437.01      476.97       65.00 o
  -4   4  15       94.95       38.77      147.45 <
  -3   4  15     1998.67     1941.99      126.03 o
  -2   4  15       -9.48        9.25      220.87 <
  -1   4  15     1114.11     2073.06      456.30 o
   0   4  15      279.69      208.03      269.36 <
   1   4  15       73.29       10.41      259.44 <
   2   4  15     5420.35     6285.03      305.98 o
   3   4  15     1126.60     1312.38      212.90 o
   4   4  15      521.20      620.59      124.93 o
   5   4  15       58.82       23.31      147.61 <
   6   4  15     1018.03      983.43      228.18 o
   7   4  15      178.90      172.28      353.08 <
   8   4  15     2606.96     2881.49       75.67 o
   9   4  15      293.34      241.05       63.90 o
  10   4  15     1571.61     1532.26       59.17 o
  11   4  15       51.89       35.60       55.62 <
  12   4  15     2263.70     2268.94       50.79 o
  13   4  15       67.98        4.44       46.32 <
  14   4  15       20.00       62.69       57.94 <
  15   4  15      641.89      732.85       50.15 o
  16   4  15      470.78      482.38       47.00 o
  17   4  15       -4.30       44.32       39.72 <
  18   4  15      235.13      172.29       35.92 o
  19   4  15       98.07       56.13       40.75 o
  20   4  15        5.14       18.07       19.38 <
  21   4  15       24.39       59.56       32.45 <
 -21   5  15      114.96      295.80       33.78 o
 -20   5  15        1.97        2.50       50.00 <
 -19   5  15       81.87       79.99       45.11 <
 -18   5  15      641.11      731.59       49.34 o
 -17   5  15      155.72      154.88       41.65 o
 -16   5  15      754.94      669.01       37.02 o
 -15   5  15      128.09       91.11       38.59 o
 -14   5  15       65.86       19.36       41.55 <
 -13   5  15      167.04      144.05       45.41 o
 -12   5  15      227.70      242.34       40.04 o
 -11   5  15       27.23        0.21       48.19 <
 -10   5  15       21.75        4.89       46.89 <
  -9   5  15      434.42      424.40       42.34 o
  -8   5  15     1194.00     1189.64       41.90 o
  -7   5  15      790.65      903.61       45.75 o
  -6   5  15      240.25      250.45       66.83 o
  -5   5  15      174.49      141.88       66.67 o
  -4   5  15      226.36      326.99      210.20 <
  -3   5  15     1854.04     2017.47      174.49 o
  -2   5  15      117.87      110.60      200.51 <
  -1   5  15      506.29      728.34      301.77 <
   0   5  15      811.40      851.83      233.82 o
   1   5  15       65.69      226.64      313.92 <
   2   5  15       17.36       36.34      292.30 <
   3   5  15      282.26      125.03      296.71 <
   4   5  15      266.96      283.88      325.48 <
   5   5  15      121.72       16.17      269.06 <
   6   5  15      123.21       33.48      312.00 <
   7   5  15       36.26       93.12       63.22 <
   8   5  15      118.47       59.52       59.68 o
   9   5  15      104.86       72.99       75.46 <
  10   5  15     1105.83     1036.19       82.37 o
  11   5  15      769.51      633.84       76.76 o
  12   5  15      113.25       61.25       66.18 <
  13   5  15      166.64        7.54       67.83 o
  14   5  15     1301.26     1209.54       73.65 o
  15   5  15      235.93      288.94       59.70 o
  16   5  15        6.07        8.38       35.45 <
  17   5  15        8.54        4.74       36.02 <
  18   5  15       76.88       87.85       33.90 o
  19   5  15      218.89      242.82       41.25 o
  20   5  15       -3.89       10.26       29.53 <
 -19   6  15        5.66       16.53       42.58 <
 -18   6  15       15.43       37.09       47.92 <
 -17   6  15      233.39      195.30       45.28 o
 -16   6  15        1.08        0.03       11.14 <
 -15   6  15       31.96       22.68       35.86 <
 -14   6  15        2.14        1.52       36.41 <
 -13   6  15       -6.79       11.07       44.39 <
 -12   6  15      781.90      766.48       57.09 o
 -11   6  15      157.40      141.50       49.41 o
 -10   6  15      -20.99       28.64       48.67 <
  -9   6  15       64.77       70.68       41.12 <
  -8   6  15      298.68      352.18       42.81 o
  -7   6  15      635.61      668.80       41.55 o
  -6   6  15      596.76      595.83       48.11 o
  -5   6  15      134.63       96.45       46.18 o
  -4   6  15       52.08       25.52       39.27 <
  -3   6  15      997.30     1025.76       43.86 o
  -2   6  15      100.65      100.42       69.77 <
  -1   6  15      -13.27        0.16       48.86 <
   0   6  15       48.79       69.11       47.13 <
   1   6  15       22.09       26.21       56.90 <
   2   6  15       14.47       31.10       48.21 <
   3   6  15     6611.02     6880.49       64.89 o
   4   6  15     1451.72     1484.37       56.08 o
   5   6  15      639.27      626.88       56.60 o
   6   6  15      455.62      413.93       58.18 o
   7   6  15     2982.21     3064.28       70.18 o
   8   6  15      530.32      482.60       72.08 o
   9   6  15      446.16      165.15       79.47 o
  10   6  15      312.27       94.26       76.37 o
  11   6  15      172.17      109.52       58.75 o
  12   6  15        5.07        9.84       25.46 <
  13   6  15       32.61       86.99       50.07 <
  14   6  15      239.92       12.08       66.30 o
  15   6  15      -18.81       18.78       41.18 <
  16   6  15       -6.05        1.77       25.58 <
  17   6  15       60.02       51.32       33.16 <
  18   6  15       12.13       22.98       31.15 <
 -18   7  15      -43.66      192.72       49.99 <
 -17   7  15      327.47      372.45       64.33 o
 -16   7  15       60.02       66.40       43.20 <
 -15   7  15      272.59      252.66       56.30 o
 -14   7  15      -11.28       12.25       42.95 <
 -13   7  15        7.66        3.00       39.47 <
 -12   7  15        8.35       28.87       45.02 <
 -11   7  15      -22.68        0.92       51.28 <
 -10   7  15        8.45       24.83       47.43 <
  -9   7  15       35.02       11.24       40.36 <
  -8   7  15      757.75      778.19       43.94 o
  -7   7  15     2158.36     2032.37       53.93 o
  -6   7  15      427.10      528.63       40.48 o
  -5   7  15     1648.54     1802.74       49.24 o
  -4   7  15      984.72      979.30       42.28 o
  -3   7  15      286.98      239.94       56.36 o
  -2   7  15       48.29       13.74       57.84 <
  -1   7  15      847.89      829.65       54.02 o
   0   7  15      945.44     1188.68       55.13 o
   1   7  15     1332.86     1282.84       42.76 o
   2   7  15      130.57      115.46       41.57 o
   3   7  15      253.76      289.87       48.87 o
   4   7  15      136.75      107.70       34.42 o
   5   7  15     1558.49     1406.89       62.60 o
   6   7  15      125.64       34.96       56.34 o
   7   7  15     1109.62      967.04       60.76 o
   8   7  15       75.33       75.95       26.90 o
   9   7  15      346.30      164.76       59.79 o
  10   7  15      496.78      306.17       76.46 o
  11   7  15      295.83        9.10       71.84 o
  12   7  15       86.14       17.13       38.19 o
  13   7  15      705.91      170.92      110.15 o
  14   7  15      356.60      340.50       55.58 o
  15   7  15       35.33       17.15       42.20 <
  16   7  15       33.73       34.45       40.33 <
  17   7  15       44.41       81.99       46.28 <
  18   7  15       24.44       85.11       32.18 <
 -18   8  15      -70.56      165.09       49.02 <
 -16   8  15       -1.74       19.75       39.21 <
 -15   8  15      -14.75       42.71       45.01 <
 -14   8  15      660.94      626.25       66.35 o
 -13   8  15       38.67       68.64       42.60 <
 -12   8  15       11.77       30.76       38.69 <
 -11   8  15       69.44       58.51       44.65 <
 -10   8  15     1083.19      948.22       45.37 o
  -9   8  15      160.28      235.61       40.68 o
  -8   8  15       49.37       59.99       36.99 <
  -7   8  15       45.11       59.51       39.40 <
  -6   8  15     1939.80     1999.36       49.30 o
  -5   8  15     1543.80     1289.68       61.08 o
  -4   8  15      905.38      980.80       67.05 o
  -3   8  15     5140.95     4873.20       93.63 o
  -2   8  15     1321.16     1254.50       58.01 o
  -1   8  15     1086.27      892.36       60.12 o
   0   8  15      427.88      496.23       60.67 o
   1   8  15     3671.76     3572.57       57.78 o
   2   8  15      -10.73        1.55       44.60 <
   3   8  15       34.05       22.54       43.54 <
   4   8  15       77.95       49.15       33.12 o
   5   8  15      853.03      877.14       41.17 o
   6   8  15       38.67       84.41       41.44 <
   7   8  15      330.10      270.99       45.19 o
   8   8  15      161.19       83.35       39.74 o
   9   8  15      131.40      160.98       41.46 o
  10   8  15     1234.84     1091.71       51.35 o
  11   8  15      108.06      210.76       58.18 <
  12   8  15      -15.17        1.50       39.84 <
  13   8  15      205.61      212.64       51.72 o
  14   8  15        1.51       26.24       36.89 <
  15   8  15       52.94       76.81       44.94 <
  16   8  15       16.24        1.46       10.98 o
  17   8  15       10.76       57.29       27.74 <
 -15   9  15        0.26       79.04      201.75 <
 -14   9  15      163.97      732.43       48.44 o
 -13   9  15        2.34       44.57       77.13 <
 -12   9  15       57.50       77.05       45.42 <
 -11   9  15       18.23       15.60       45.05 <
 -10   9  15      351.92      388.35       49.97 o
  -9   9  15      603.87      605.81       44.32 o
  -8   9  15       82.02      112.03       51.81 <
  -7   9  15     1102.38     1205.16       59.88 o
  -6   9  15     -107.20        1.87       53.66 <
  -5   9  15      -92.01       15.10       59.55 <
  -4   9  15     1412.46     1319.50       69.72 o
  -3   9  15      700.14      720.98       55.95 o
  -2   9  15      868.23      860.28       65.35 o
  -1   9  15       60.10       33.59       67.33 <
   0   9  15       32.76       92.90       51.96 <
   1   9  15      696.03      682.21       72.19 o
   2   9  15      551.57      429.65       65.72 o
   3   9  15       66.70       55.82       40.80 <
   4   9  15       20.72       16.83       12.69 o
   5   9  15      330.85      372.53       37.70 o
   6   9  15       36.39        2.14       47.45 <
   7   9  15       43.59       76.83       44.13 <
   8   9  15        8.49        7.40       10.57 o
   9   9  15       30.52        1.95       40.36 <
  10   9  15     1205.51     1287.25       49.66 o
  11   9  15       -7.29        0.04       44.69 <
  12   9  15        0.47       22.59       18.75 <
  13   9  15      306.62      114.93       45.73 o
  14   9  15      320.57      186.60       38.60 o
  15   9  15       17.32       15.64       33.38 <
 -13  10  15      -24.13        0.29       47.86 <
 -12  10  15      -48.06      244.34       43.97 <
 -11  10  15       -9.86       33.30       55.95 <
 -10  10  15      -32.61       63.83       68.13 <
  -9  10  15      158.97      774.87       50.05 o
  -8  10  15       19.80      100.20       49.95 <
  -7  10  15      -74.54       43.91       54.76 <
  -6  10  15      -86.62        8.56       54.40 <
  -5  10  15      627.27      763.60       60.74 o
  -4  10  15      412.97      549.83       62.55 o
  -3  10  15      493.32      636.35       66.76 o
  -2  10  15       31.21        4.66       51.70 <
  -1  10  15      128.21      115.76       52.22 o
   0  10  15       30.77       12.42       48.06 <
   1  10  15       51.36      115.64       51.25 <
   2  10  15      238.00      248.00       64.92 o
   3  10  15       48.65       20.24       57.98 <
   4  10  15       51.89       45.85       51.14 <
   5  10  15       28.05        0.64       42.87 <
   6  10  15       61.48        7.64       39.41 <
   7  10  15       30.75       17.93       38.27 <
   8  10  15       92.53       89.43       36.19 o
   9  10  15       -8.66        4.93       34.02 <
  10  10  15       -3.20        0.64       40.47 <
  11  10  15      175.72        5.41       37.64 o
  12  10  15       50.97       70.17       38.11 <
  13  10  15       10.42        1.64       33.53 <
 -11  11  15       -1.80       38.44       36.93 <
 -10  11  15      -58.74       23.89       41.31 <
  -9  11  15      -30.86       69.07       62.36 <
  -8  11  15        1.97       55.60       47.50 <
  -7  11  15       -5.66       37.81       41.71 <
  -6  11  15      -11.07      145.13       42.58 <
  -5  11  15      -79.72        0.14       42.11 <
  -4  11  15       52.55      360.56       45.01 <
  -3  11  15      -19.08       77.20       45.64 <
  -2  11  15      -70.65        1.08       41.12 <
  -1  11  15      -55.30        8.93       41.70 <
   0  11  15      143.45      236.92       34.51 o
   1  11  15       47.00       23.24       52.51 <
   2  11  15       75.43       57.73       48.52 <
   3  11  15       52.04        0.21       49.12 <
   4  11  15      347.65      305.27       48.51 o
   5  11  15      107.63       54.73       45.91 o
   6  11  15      -42.63        0.03       43.79 <
   7  11  15      -21.37      102.72       47.48 <
   8  11  15       -1.56        1.24        6.84 <
  -7  12  15        6.45      137.73       37.34 <
  -6  12  15       -7.60       47.64       40.00 <
  -5  12  15       29.55      319.39       30.65 <
  -4  12  15      -18.40       26.61       27.48 <
  -3  12  15        2.63       27.74       36.06 <
  -2  12  15       -4.65      254.00       54.87 <
  -1  12  15      -58.66       46.59       54.22 <
   0  12  15        8.05      102.20       58.72 <
   1  12  15       58.98      236.95       61.21 <
   2  12  15      -45.45        8.60       50.38 <
   3  12  15      112.31      214.80       49.54 o
   4  12  15      -43.44       55.40       46.11 <
   5  12  15      -44.69       11.40       35.47 <
 -22   0  16       38.54       63.84       62.99 <
 -20   0  16      113.08      134.22       79.57 <
 -18   0  16       11.84       25.78       59.45 <
 -16   0  16       10.28       34.23       50.05 <
 -14   0  16      474.40      576.23       63.88 o
 -12   0  16      316.87      358.25       75.09 o
 -10   0  16      285.75      482.39      290.66 <
  -8   0  16     1951.04     1808.24      174.42 o
  -6   0  16     3276.67     3010.66      136.45 o
  -4   0  16     1907.53     1391.60       59.75 o
  -2   0  16     1677.28     2364.72      220.72 o
   0   0  16    13162.06    13959.05      347.20 o
   2   0  16    11535.95    11883.32      351.77 o
   4   0  16       46.58       44.89      156.04 <
   6   0  16       22.09       42.07      202.99 <
   8   0  16      247.07      361.99      259.52 <
  10   0  16     3079.21     3007.75       62.11 o
  12   0  16      191.88      242.74       61.16 o
  14   0  16      551.82      621.72       60.38 o
  16   0  16      284.70      252.58       51.24 o
  18   0  16      587.68      744.19       58.04 o
  20   0  16       -2.98        1.62       40.76 <
 -23   1  16        5.91        2.52       43.91 <
 -22   1  16       42.10       89.97       42.10 <
 -21   1  16       42.10       66.81       41.62 <
 -20   1  16       48.68       47.86       39.63 <
 -19   1  16       21.22       89.99       45.22 <
 -18   1  16       -6.71       32.65       42.73 <
 -17   1  16      828.39      991.16       58.17 o
 -16   1  16        7.58       13.13       23.51 <
 -15   1  16      195.92      230.10       56.14 o
 -14   1  16      211.60      306.70       44.48 o
 -13   1  16       54.38       71.34       46.32 <
 -12   1  16      100.02      124.45       46.23 o
 -11   1  16      264.44       64.98      250.79 <
 -10   1  16      603.11      627.32      211.01 o
  -9   1  16      165.97      177.80      171.58 <
  -8   1  16       33.54       51.81      107.56 <
  -7   1  16    10315.50     9256.05      186.32 o
  -6   1  16      113.41      103.55      101.98 <
  -5   1  16     5046.27     4288.94      142.10 o
  -4   1  16     4277.06     3085.12       56.94 o
  -3   1  16      166.37      241.29      282.07 <
  -2   1  16    11178.10    10095.86      231.21 o
  -1   1  16     2474.43     2824.73      168.59 o
   0   1  16       98.22      205.51      161.78 <
   1   1  16     7073.91     7456.53      195.26 o
   2   1  16       12.93        0.02      145.86 <
   3   1  16      888.51      702.64       87.43 o
   4   1  16     5277.30     5124.82      100.89 o
   5   1  16      -33.63       40.42      115.63 <
   6   1  16      198.68      190.45      143.31 <
   7   1  16      419.85      464.77      169.68 o
   8   1  16     1203.85     1301.59      179.08 o
   9   1  16      676.48      642.72      270.38 o
  10   1  16       -9.35       25.97       44.71 <
  11   1  16     2369.86     2383.76       49.45 o
  12   1  16      838.27      877.33       42.91 o
  13   1  16      434.85      490.39       44.52 o
  14   1  16       56.85       94.76       38.60 <
  15   1  16      268.16      298.80       39.88 o
  16   1  16       38.33       66.15       36.70 <
  17   1  16      213.71      251.28       32.73 o
  18   1  16      -12.79        0.85       32.54 <
  19   1  16       59.70       76.25       32.03 <
  20   1  16       10.15       42.79       28.76 <
  21   1  16       23.78       39.05       30.02 <
 -23   2  16       25.69       81.89       37.98 <
 -22   2  16       28.99      101.29       44.20 <
 -21   2  16      -21.42        6.40       45.95 <
 -20   2  16       -0.38        0.14        7.24 <
 -19   2  16       58.27       80.99       41.06 <
 -18   2  16       85.28       73.15       39.34 o
 -17   2  16        7.74       14.93       52.55 <
 -16   2  16      904.95      762.39       54.25 o
 -15   2  16      150.08       62.79       57.90 o
 -14   2  16      690.30      720.60       70.53 o
 -13   2  16      528.45      617.54       53.61 o
 -12   2  16      516.97      506.01       28.99 o
 -11   2  16      146.67      132.46       50.46 o
 -10   2  16      126.57      130.28      150.77 <
  -9   2  16     2049.03     2042.00      147.31 o
  -8   2  16     5099.26     4851.96      156.16 o
  -7   2  16     1937.07     1964.09      104.46 o
  -6   2  16     1446.82     1327.17       93.83 o
  -5   2  16      116.18      133.53      114.84 <
  -4   2  16     3212.99     3062.30      121.02 o
  -3   2  16      712.81      614.87      117.60 o
  -2   2  16      582.92      677.07      347.32 <
  -1   2  16      -91.71      127.60      341.24 <
   0   2  16      136.49      260.42      184.29 <
   1   2  16       88.08      150.53      152.71 <
   2   2  16      256.58      322.15      115.88 o
   3   2  16      996.32     1019.32      103.38 o
   4   2  16     4919.52     4914.57      112.68 o
   5   2  16     2747.06     2845.92      133.63 o
   6   2  16      424.11      421.36      169.69 o
   7   2  16      210.54      413.66      155.20 <
   8   2  16     1081.94     1148.98      190.57 o
   9   2  16     2283.38     2305.31       56.46 o
  10   2  16       46.16       18.31       44.43 <
  11   2  16      836.76      781.25       44.97 o
  12   2  16     2218.08     2213.98       52.23 o
  13   2  16      718.63      701.37       38.34 o
  14   2  16       62.86       49.16       34.68 <
  15   2  16       83.66       83.04       39.25 o
  16   2  16       -2.41        5.52       22.14 <
  17   2  16       93.81       91.67       38.55 o
  18   2  16      -11.91        9.53       33.70 <
  19   2  16       -8.18        0.06       32.97 <
  20   2  16       41.42       26.45       32.29 <
  21   2  16        2.17       16.84       34.26 <
 -22   3  16       37.84      108.98       36.40 <
 -21   3  16       25.11       26.87       46.38 <
 -20   3  16        5.75       60.65       42.84 <
 -19   3  16       -5.86        0.87       38.65 <
 -18   3  16      115.18      235.11       43.05 o
 -17   3  16       38.41       24.95       48.69 <
 -16   3  16      536.18      470.31       53.76 o
 -15   3  16       54.38       68.59       44.86 <
 -14   3  16      521.09      479.14       49.68 o
 -13   3  16      747.54      776.67       49.59 o
 -12   3  16       17.55       11.28       36.34 <
 -11   3  16      186.74       89.55       55.09 o
 -10   3  16      -12.86        3.72       53.71 <
  -9   3  16     3688.11     3483.60      251.14 o
  -8   3  16      534.61      420.91       37.38 o
  -7   3  16      435.93      407.37      126.81 o
  -6   3  16      982.63      995.58      110.46 o
  -5   3  16      148.05      164.70       39.72 o
  -4   3  16      779.10      874.99      144.65 o
  -3   3  16      302.64      339.70      213.66 <
  -2   3  16      563.07      759.98      152.73 o
  -1   3  16       30.80       99.41      223.76 <
   0   3  16     2295.26     2792.50      201.10 o
   1   3  16     2726.46     3185.57      166.68 o
   2   3  16     4313.70     4668.93      121.17 o
   3   3  16      631.43      666.22      136.21 o
   4   3  16        1.41        0.90        7.79 o
   5   3  16     1534.04     1710.44      166.84 o
   6   3  16      -52.41       17.77      185.41 <
   7   3  16     1483.72     1645.49      231.55 o
   8   3  16       -0.11       22.30      274.79 <
   9   3  16      101.18      104.92       46.81 o
  10   3  16      686.49      705.15       44.26 o
  11   3  16       57.48        5.44       46.99 <
  12   3  16      357.97      391.01       46.67 o
  13   3  16     1204.43     1111.88       46.76 o
  14   3  16       16.55       15.57       39.93 <
  15   3  16      495.39      435.14       31.60 o
  16   3  16        0.38        0.61        2.22 <
  17   3  16       43.25       68.10       37.42 <
  18   3  16      473.72      388.19       41.06 o
  19   3  16       15.03       66.03       44.31 <
  20   3  16      -17.78       43.12       42.09 <
  21   3  16       39.71       40.79       35.92 <
 -22   4  16       89.54      205.77       39.72 o
 -21   4  16       43.38       87.14       36.93 <
 -20   4  16       50.29       58.11       49.32 <
 -19   4  16      269.86      388.68       50.23 o
 -18   4  16      253.76      297.92       45.90 o
 -17   4  16      475.53      571.42       44.30 o
 -16   4  16      668.42      777.13       41.53 o
 -15   4  16       41.03       62.29       39.76 <
 -14   4  16      342.84      374.31       43.37 o
 -13   4  16      350.75      263.26       40.57 o
 -12   4  16      232.01      260.76       48.62 o
 -11   4  16       22.68       10.73       48.08 <
 -10   4  16      649.79      688.26       42.80 o
  -9   4  16       90.33       65.26       42.16 o
  -8   4  16      440.15      442.86      190.26 o
  -7   4  16     -140.34       17.44      343.91 <
  -6   4  16      545.99      548.34       41.41 o
  -5   4  16      507.93      417.37       44.15 o
  -4   4  16      962.23     1024.77      161.71 o
  -3   4  16       83.66      127.70      237.37 <
  -2   4  16      -19.82       51.03      256.98 <
  -1   4  16     3051.09     2970.32      247.32 o
   0   4  16      102.35      202.04      178.15 <
   1   4  16     1867.01     2091.44      231.08 o
   2   4  16      472.59      452.53      207.29 o
   3   4  16      138.99      343.33      263.20 <
   4   4  16      601.11      686.09      174.83 o
   5   4  16      137.04      103.64      194.49 <
   6   4  16      290.86      256.28      245.16 <
   7   4  16       55.15       15.79      312.10 <
   8   4  16      224.96      172.12       50.68 o
   9   4  16      877.11      844.76       56.17 o
  10   4  16       23.33        0.01       59.52 <
  11   4  16       70.74       85.95       58.75 <
  12   4  16     3140.75     3203.87       66.80 o
  13   4  16      642.68      508.86       54.91 o
  14   4  16       41.29       19.26       49.35 <
  15   4  16      187.17      226.85       39.70 o
  16   4  16      432.14      426.35       43.95 o
  17   4  16      121.04       92.89       38.88 o
  18   4  16      328.41      479.94       40.19 o
  19   4  16       72.23       72.94       40.87 <
  20   4  16       72.54      114.65       36.10 o
 -21   5  16       20.00       59.86       32.59 <
 -20   5  16       82.06      154.33       54.17 <
 -19   5  16        3.74       28.56       39.35 <
 -18   5  16      244.44      229.18       50.72 o
 -17   5  16       -6.47        0.42       41.77 <
 -16   5  16      100.88       72.18       35.70 o
 -15   5  16      330.10      330.08       38.04 o
 -14   5  16       70.39       59.42       39.91 <
 -13   5  16      209.34      233.93       43.64 o
 -12   5  16       62.20       75.08       44.22 <
 -11   5  16      141.45       20.92       49.80 o
 -10   5  16      101.07      115.77       48.45 o
  -9   5  16       -8.36        0.00       39.47 <
  -8   5  16      264.94      287.57       42.01 o
  -7   5  16       -3.40       23.94       40.55 <
  -6   5  16      428.60      471.00       42.06 o
  -5   5  16       45.31       73.07       47.58 <
  -4   5  16      288.03      284.58      234.47 <
  -3   5  16      144.17       84.30      292.94 <
  -2   5  16       22.04      103.16      230.46 <
  -1   5  16      101.70      151.53      310.84 <
   0   5  16      276.09      184.70      307.92 <
   1   5  16       40.63       17.31      312.21 <
   2   5  16      383.71       19.40      371.73 <
   3   5  16       82.90       56.23      387.00 <
   4   5  16      569.73      757.42      384.44 <
   5   5  16      -14.67        9.10      310.55 <
   6   5  16      328.41      284.78       64.99 o
   7   5  16      535.86      470.20       69.34 o
   8   5  16     2319.76     2114.94       85.36 o
   9   5  16      187.74      118.78       59.22 o
  10   5  16      958.09      860.97       82.13 o
  11   5  16      289.80      106.55       74.99 o
  12   5  16      234.01       84.17       68.49 o
  13   5  16       96.44      132.03       52.72 <
  14   5  16      900.28      884.78       52.56 o
  15   5  16       53.09       78.42       45.16 <
  16   5  16       -0.20        0.25        7.15 <
  17   5  16      368.04      321.25       35.39 o
  18   5  16      230.07      359.78       32.38 o
  19   5  16       -0.44       27.81       30.13 <
 -19   6  16        1.35        2.45       53.59 <
 -18   6  16        3.31       47.39       44.74 <
 -17   6  16       96.95       79.76       45.82 o
 -16   6  16      -14.98        1.16       33.58 <
 -15   6  16      141.32      116.52       37.46 o
 -14   6  16      -10.62        0.12       35.68 <
 -13   6  16       43.72       37.06       39.61 <
 -12   6  16       13.77       12.35       24.42 <
 -11   6  16      203.68      161.12       51.18 o
 -10   6  16      144.79      189.31       45.89 o
  -9   6  16      313.19      349.97       43.10 o
  -8   6  16     3044.30     3192.71       53.75 o
  -7   6  16      561.11      666.46       42.47 o
  -6   6  16     1353.75     1358.75       39.28 o
  -5   6  16       97.46      147.81       36.63 o
  -4   6  16        7.85        9.13        9.78 o
  -3   6  16      177.93        2.33       43.96 o
  -2   6  16       26.11        2.00       45.70 <
  -1   6  16       91.91       36.14       50.48 <
   0   6  16      431.13      499.10       39.60 o
   1   6  16      430.11      480.64       49.22 o
   2   6  16      176.00      183.42       51.56 o
   3   6  16      605.40      562.22       46.67 o
   4   6  16      251.25      212.51       35.16 o
   5   6  16      140.71       37.56       57.04 o
   6   6  16      278.10      214.42       58.94 o
   7   6  16      164.50       31.61       60.35 o
   8   6  16      893.99      964.59       79.95 o
   9   6  16      626.23      596.34       79.62 o
  10   6  16      255.91      113.21       76.93 o
  11   6  16      190.30      288.23       61.34 o
  12   6  16       -1.43        7.08       30.05 <
  13   6  16      -26.11       22.80       50.05 <
  14   6  16      -46.23        7.94       50.52 <
  15   6  16      690.85      690.79       53.39 o
  16   6  16        6.59        6.53       14.52 <
  17   6  16      318.34      322.17       34.77 o
  18   6  16       12.02      122.36       28.03 <
 -17   7  16       22.83        1.58       51.60 <
 -16   7  16       94.63      123.70       42.24 o
 -15   7  16       67.21       23.19       71.20 <
 -14   7  16       11.77       42.95       44.16 <
 -13   7  16      344.57      286.94       41.36 o
 -12   7  16      707.36      689.57       43.83 o
 -11   7  16       66.87       92.92       42.89 <
 -10   7  16      -13.01        5.86       38.84 <
  -9   7  16      -16.17        1.33       36.59 <
  -8   7  16     1458.17     1603.35       41.95 o
  -7   7  16       21.66        5.18       37.81 <
  -6   7  16       72.85       55.96       39.90 <
  -5   7  16      229.13      216.36       50.67 o
  -4   7  16      817.78      876.93       64.91 o
  -3   7  16      859.70      898.52       58.65 o
[truncated: 348,281 more chars]
